# Supplementary material for: Lithium treatment and human hippocampal neurogenesis
Source: Transl Psychiatry. 2021 Oct 30;11:555. doi: 10.1038/s41398-021-01695-y (PMC8557207; doi:10.1038/s41398-021-01695-y)
Supplement: Supplementary file 2 — Supplementary Dataset [file 41398_2021_1695_MOESM2_ESM.xls]

## Sheet: SD1 High dose lithium (GEx)
Supplementary Dataset 1: Results from RNA-sequencing analyses testing the effect of 2.25 mM lithium dose relative to the control condition.
	baseMean	log2FoldChange	lfcSE	pvalue	PFDR
ACTG2	2052.62	1.80756	0.113106	6e-59	6.2526e-55
FN1	1869.15	1.14611	0.10384	1.19852e-29	6.2449e-26
CD74	5414.15	-1.00584	0.0990445	1.08984e-25	3.78574e-22
PDLIM1	977.435	0.852118	0.0993764	6.38596e-19	1.6637e-15
PMEPA1	6016.41	0.713498	0.0875572	1.81242e-17	3.77744e-14
GSN	3975.17	0.721355	0.0899404	7.38906e-17	1.28336e-13
IGFBP3	1185.16	1.10144	0.140012	1.50916e-16	2.2467e-13
TYRO3	486.444	1.07855	0.1374	1.81877e-16	2.35884e-13
HLA-DMA	360.411	-1.17934	0.150086	2.03719e-16	2.35884e-13
L1CAM	147.493	2.06547	0.271025	9.26542e-16	9.6555e-13
COL4A1	6993.72	0.486116	0.0674295	3.6292e-14	3.43817e-11
HOPX	1317.72	-1.15262	0.16338	5.47605e-14	4.7555e-11
TAGLN	11807.7	0.567892	0.0806365	8.51544e-14	6.82611e-11
COL5A2	462.008	0.871734	0.124939	1.6247e-13	1.20935e-10
HLA-DRA	3407.17	-0.857102	0.125611	4.1085e-13	2.85431e-10
SHROOM2	766.283	0.750115	0.112065	1.25692e-12	8.18648e-10
CNIH3	1454.34	0.638057	0.095549	1.49433e-12	9.16021e-10
LOX	796.825	-0.782558	0.117906	1.68867e-12	9.77647e-10
COL4A6	255.574	-1.08446	0.164849	2.16736e-12	1.18874e-09
FGFR3	824.91	-1.19687	0.184884	2.59789e-12	1.35363e-09
PCDHGC5	985.057	0.83022	0.127011	3.11881e-12	1.54767e-09
ADAM19	1882.05	0.910037	0.147276	2.47633e-11	1.17299e-08
LRRC17	565.78	0.877655	0.143324	4.07598e-11	1.84678e-08
RCAN1	5441.25	-0.597028	0.097277	4.55089e-11	1.97604e-08
EPDR1	1677.58	0.552607	0.09018	6.01451e-11	2.50709e-08
NPY2R	388.783	-1.17877	0.198236	9.24736e-11	3.70641e-08
CA12	1414.11	-0.810946	0.136729	1.4078e-10	5.43358e-08
MSI1	870.565	-0.781084	0.132163	1.58539e-10	5.8945e-08
CALU	9178.41	0.436108	0.0732247	1.64035e-10	5.8945e-08
HSPA12A	972.551	0.623277	0.105587	2.10962e-10	7.3281e-08
SEC24D	1285.19	0.552227	0.0933965	2.29705e-10	7.7218e-08
EPS15L1	192.399	1.93753	0.338613	2.77033e-10	9.02176e-08
P3H1	999.462	0.698207	0.120031	3.83273e-10	1.21033e-07
ADAMTS16	688.014	-0.805312	0.140086	4.29371e-10	1.31602e-07
TACC1	5904.59	0.456	0.0782758	4.56286e-10	1.35856e-07
COL5A3	237.126	1.07037	0.188313	5.98163e-10	1.69762e-07
GMPR	124.981	1.11322	0.195334	6.06366e-10	1.69762e-07
PTBP3	1837.31	0.437429	0.0755587	6.19036e-10	1.69762e-07
CAMK2N1	118.492	1.42352	0.251488	6.71304e-10	1.79376e-07
CEMIP2	3739.95	0.44636	0.0790471	8.54134e-10	2.22523e-07
LZTS1	1424.78	-0.603317	0.106377	9.5698e-10	2.43236e-07
CAP1	4909.25	0.417517	0.074533	1.0791e-09	2.67746e-07
FBN1	1165.35	0.836306	0.150167	1.1092e-09	2.68813e-07
NOG	403.83	1.06855	0.195275	1.4003e-09	3.26359e-07
OSTC	1224.52	0.551862	0.0986038	1.40928e-09	3.26359e-07
ITGA5	1385.03	0.891577	0.162967	1.65641e-09	3.7525e-07
ERRFI1	5879.06	0.411081	0.0738711	1.94286e-09	4.30778e-07
SSR3	4069.27	0.466754	0.0852031	2.01562e-09	4.37599e-07
IL17RD	1740.87	0.517185	0.0927666	2.08709e-09	4.43869e-07
FILIP1L	509.736	0.734162	0.134019	2.42446e-09	4.97469e-07
SLC39A14	1564.7	0.488541	0.088135	2.4346e-09	4.97469e-07
P4HA2	786.074	0.860701	0.15951	2.7658e-09	5.54276e-07
GJB2	155.439	1.22951	0.227605	2.99665e-09	5.8921e-07
ANK1	1045.6	-0.625373	0.114815	3.17719e-09	6.13139e-07
LOXL2	265.554	1.08947	0.202213	3.2493e-09	6.15653e-07
SPOCK1	1551.01	0.721171	0.133913	3.32506e-09	6.18758e-07
KCNK2	159.738	-1.65249	0.321254	4.76669e-09	8.71468e-07
TMEM45A	104.576	1.31033	0.247369	5.05134e-09	9.07587e-07
HLA-DPB1	222.678	-1.10955	0.211823	6.61263e-09	1.16797e-06
CCND1	5545.38	0.555958	0.10545	8.24044e-09	1.41056e-06
ACTA2	6236.6	0.776322	0.150032	8.25678e-09	1.41056e-06
SLIT2	549.387	-1.4295	0.289813	1.17346e-08	1.97236e-06
PRKCD	4596.12	1.84424	0.363183	1.52946e-08	2.52992e-06
SERPINH1	2116.69	0.485318	0.0919145	1.74028e-08	2.83367e-06
HLA-DOA	265.723	-1.09604	0.218966	1.98976e-08	3.19005e-06
GABBR2	5552.28	0.352643	0.0676197	2.12073e-08	3.3485e-06
ANKRD34B	152.308	-1.38717	0.279802	2.27778e-08	3.5428e-06
P4HB	7109.77	0.44552	0.0873154	2.53436e-08	3.88391e-06
MAMDC2	776.216	0.67068	0.133957	2.62413e-08	3.96319e-06
FKBP14	427.332	0.616765	0.122247	2.74781e-08	4.09071e-06
ADAMTS14	223.805	1.82489	0.392939	2.83145e-08	4.15585e-06
PRNP	1041.07	0.48045	0.095526	3.75883e-08	5.42419e-06
SFRP4	1470.18	0.782203	0.159129	3.79969e-08	5.42419e-06
ZNF436	2628.06	-0.4298	0.0847591	4.95936e-08	6.98398e-06
ZNF423	1132.08	-0.834773	0.173213	5.78864e-08	8.04312e-06
CA2	737.041	-0.84107	0.176197	7.16397e-08	9.77283e-06
NT5DC3	1332.48	0.438733	0.0891515	7.22108e-08	9.77283e-06
GCNT1	852.375	-0.872139	0.183559	7.50025e-08	1.00205e-05
CDCP1	421.577	0.862745	0.180857	8.16399e-08	1.06835e-05
MPHOSPH10	62.4111	-2.26791	0.5006	8.20152e-08	1.06835e-05
PXDN	4981.68	0.506913	0.105458	1.04349e-07	1.3425e-05
ARF4	3282.89	0.376834	0.0775229	1.06553e-07	1.35413e-05
RRAD	828.91	0.91267	0.196406	1.48407e-07	1.86332e-05
C1QL1	261.453	-1.78083	0.417125	1.51572e-07	1.88039e-05
METTL7A	317.473	-1.12821	0.251216	2.23552e-07	2.74075e-05
SLC1A3	5561.76	-0.675953	0.148781	2.2623e-07	2.74133e-05
DDX58	165.353	0.993938	0.221167	2.63864e-07	3.16061e-05
ABAT	296.323	-0.710852	0.155936	2.76311e-07	3.27209e-05
COL4A2	1887.43	0.427171	0.0918747	2.8234e-07	3.30591e-05
SRGAP3	1536.7	-0.601127	0.132497	2.89424e-07	3.35121e-05
HLA-DMB	130.588	-1.21721	0.273672	3.20229e-07	3.66715e-05
COL10A1	69.6302	1.65484	0.380538	3.74351e-07	4.24034e-05
SLC1A1	54.8745	1.87284	0.427051	3.84554e-07	4.28409e-05
CDON	623.22	-1.10401	0.25598	3.87023e-07	4.28409e-05
IVD	1053.11	-0.436694	0.0954687	3.90546e-07	4.28409e-05
CCDC47	1334.93	0.527673	0.116778	4.06984e-07	4.4179e-05
SND1	4674.01	0.373431	0.0811417	4.24256e-07	4.5579e-05
SPARC	27917.8	0.455744	0.100656	4.43076e-07	4.71153e-05
TMEM231	692.49	-0.677375	0.152771	4.8018e-07	5.0545e-05
COL6A2	1163.23	0.697974	0.161675	7.16579e-07	7.46747e-05
TPBG	977.99	0.659033	0.153265	8.13056e-07	8.37324e-05
TMED3	713.856	0.445788	0.101022	8.19567e-07	8.37324e-05
ABCA1	715.029	-0.794882	0.188322	9.91514e-07	0.000100316
VOPP1	2433.47	0.507057	0.117516	1.04351e-06	0.000103796
PDGFRA	6430.31	-0.389262	0.088672	1.04582e-06	0.000103796
LAMC1	7825.93	0.498089	0.116722	1.20417e-06	0.000118383
TPPP3	97.5576	1.22872	0.298618	1.43587e-06	0.000139843
SFRP1	678.692	-0.672406	0.161375	1.46797e-06	0.000141645
GRIA1	644.075	-0.657947	0.160287	1.98824e-06	0.000188648
ATP6V0D1	1013.21	0.427069	0.100975	1.99129e-06	0.000188648
LAMB1	7951.46	0.406928	0.0966202	2.04584e-06	0.000192069
ATP1B1	483.505	-0.603519	0.14628	2.07531e-06	0.000193096
ID3	3700.58	-0.627129	0.155295	2.15093e-06	0.000195774
MX1	153.398	1.33115	0.334408	2.15943e-06	0.000195774
SEC31A	3360.21	0.307923	0.0715647	2.16045e-06	0.000195774
OSTM1	839.34	0.454344	0.108779	2.19627e-06	0.000196662
PDCD4	583.813	-0.494418	0.11867	2.24396e-06	0.000196662
PLAUR	432.764	0.721051	0.178183	2.24555e-06	0.000196662
SLC52A2	737.215	0.498226	0.119819	2.24574e-06	0.000196662
PSIP1	1388.5	-0.386352	0.0902336	2.5052e-06	0.000217556
RPL21	470.558	1.10636	0.277778	2.68827e-06	0.000231525
PALM2-AKAP2	1417.79	0.402473	0.0967876	2.7139e-06	0.000231816
TMEM158	3524	0.464089	0.11261	2.9418e-06	0.00024924
SCD5	3122.58	0.593825	0.148392	3.03981e-06	0.000255467
MFAP5	1542.61	0.474193	0.116208	3.09172e-06	0.000255828
KDELR3	107.534	1.02656	0.258748	3.11672e-06	0.000255828
SEC61A1	3987.15	0.362164	0.0868657	3.11776e-06	0.000255828
CREB3L2	605.718	0.536725	0.134213	3.83592e-06	0.000312298
DNAJB9	464.956	0.53841	0.132221	3.91314e-06	0.000316115
GEM	1827.68	0.488564	0.121609	3.95004e-06	0.000316641
C6orf15	12998.1	0.620705	0.157955	4.00979e-06	0.000318977
KLF2	158.033	0.870529	0.221775	4.05889e-06	0.000320437
KIDINS220	1157.92	-0.397038	0.0982262	4.61622e-06	0.000361379
ABCC3	2078.72	-0.361337	0.0872973	4.64684e-06	0.000361379
ANXA5	4669.71	0.463135	0.11713	5.22164e-06	0.000403072
GARS	1746.67	0.511352	0.130828	5.57721e-06	0.000427353
UXS1	827.836	0.38027	0.0949824	5.76058e-06	0.000437051
CHST10	687.761	-0.487878	0.125933	5.78765e-06	0.000437051
CFI	1374.57	-0.570451	0.147694	5.84962e-06	0.000438553
EVA1A	223.192	0.666369	0.173582	6.39611e-06	0.000476099
STMN1	1261.07	-0.415802	0.106052	7.09858e-06	0.00052464
MCAM	907.013	0.533545	0.139167	7.24178e-06	0.000531455
FCHSD2	324.008	-0.519159	0.135236	7.8892e-06	0.000574919
TMED9	1177.15	0.369618	0.0936325	8.0329e-06	0.000580247
SSR1	3517.79	0.407186	0.104856	8.11766e-06	0.000580247
COL27A1	825.119	-0.710956	0.18669	8.12935e-06	0.000580247
MYL12A	2418.42	0.31708	0.0795153	8.20717e-06	0.000581816
DPF3	541.541	-0.5345	0.140404	8.55899e-06	0.000602657
UPP1	373.386	-0.519239	0.135472	8.68057e-06	0.000607116
DPYSL3	20169.8	0.290378	0.0726243	8.91703e-06	0.000616306
GPR153	1593.74	0.527823	0.139507	8.93026e-06	0.000616306
SLC1A5	614.615	0.58763	0.155402	9.22833e-06	0.000632687
KLHL4	289.993	1.0619	0.29814	9.34497e-06	0.000636497
FOXD1	120.636	1.14766	0.320708	1.02257e-05	0.000691964
EIF4B	5842.2	-0.368264	0.0955681	1.03144e-05	0.000693458
TPM4	10446.4	0.255982	0.0639247	1.04406e-05	0.000697442
POSTN	2043.01	0.464964	0.122629	1.06151e-05	0.000701038
NUDT4	1671.52	-0.4019	0.104929	1.06289e-05	0.000701038
QKI	10876.9	-0.567034	0.154318	1.10179e-05	0.000722125
MEGF10	2422.33	0.374822	0.0981476	1.11277e-05	0.000724762
SEMA7A	114.396	1.08872	0.305697	1.23317e-05	0.000798191
FLVCR2	846.397	0.48687	0.130853	1.32693e-05	0.000853575
BCL10	533.445	0.426135	0.113871	1.36358e-05	0.000871772
TMEM63C	268.187	0.599375	0.162134	1.38144e-05	0.000877806
GPD2	1814.74	-0.354532	0.0927131	1.40244e-05	0.000885744
SEMA5B	338.405	-1.17354	0.35254	1.4503e-05	0.000910453
PAPSS2	120.578	1.00216	0.282954	1.5713e-05	0.00098051
CPE	611.451	0.457	0.124056	1.62517e-05	0.00100809
CLEC18B	242.191	-0.727125	0.203987	1.74145e-05	0.00107383
PHIP	1998.86	-0.359757	0.0963391	1.81137e-05	0.00111037
MYADM	3866.59	0.388119	0.104861	1.89521e-05	0.00115497
CDC42EP1	1057.63	-0.673228	0.192432	1.90714e-05	0.00115548
HIST1H1C	2321.68	-0.294851	0.0760055	1.95088e-05	0.00117392
BMP1	690.095	0.839693	0.246002	1.9601e-05	0.00117392
ENTPD7	183.275	0.827015	0.239364	2.0026e-05	0.00119252
TPST2	2306.44	0.411721	0.112772	2.03217e-05	0.00120325
COL4A5	2461.96	-0.670873	0.193854	2.11047e-05	0.00124256
RFX4	299.428	-0.905276	0.268251	2.1841e-05	0.00127868
POLI	71.4834	-1.54127	0.464219	2.33821e-05	0.00135698
VCAN	3371.33	-0.335072	0.0900149	2.34388e-05	0.00135698
SEZ6L	198.199	-0.969964	0.290331	2.54319e-05	0.00145399
ITSN1	1517.35	-0.425177	0.118737	2.55163e-05	0.00145399
HM13	1683.04	0.378601	0.104419	2.55332e-05	0.00145399
IQGAP1	5183.24	0.271821	0.0748089	2.63111e-05	0.00149015
PLS3	4658.07	0.542686	0.157146	2.8059e-05	0.00158055
CENPF	4467.92	-0.305895	0.0833277	2.90383e-05	0.00162693
ACTN1	11683.3	0.291291	0.079359	2.98051e-05	0.00166096
NKX6-2	215.342	-0.634028	0.186093	3.23971e-05	0.0017958
PPFIBP1	1149.96	0.549764	0.162923	3.28656e-05	0.00181213
PPL	364.605	-0.628586	0.185306	3.37505e-05	0.00185113
CDKN2B	360.753	0.696769	0.206867	3.44663e-05	0.00188049
IFI6	634.149	0.659834	0.196051	3.51358e-05	0.00190703
RIMKLB	813.444	-0.371943	0.104796	3.54686e-05	0.00190848
KIAA1671	1143.28	0.383539	0.107911	3.55464e-05	0.00190848
IGF2BP2	2594.23	-0.250253	0.0669667	3.57119e-05	0.00190848
PGM3	1328.52	0.31936	0.0885358	3.62207e-05	0.0019258
TRIM9	2751.3	-0.427754	0.12317	3.67854e-05	0.00194589
SEPTIN3	369.578	-0.788937	0.241903	3.78507e-05	0.00199213
SRPRB	794.247	0.431225	0.122977	3.97089e-05	0.00206911
NPL	197.125	0.747797	0.226355	3.97681e-05	0.00206911
SETD7	1905.81	0.28015	0.0768233	3.99089e-05	0.00206911
CLIC4	2814.59	0.445102	0.130149	4.02328e-05	0.0020704
JCAD	98.3888	1.13065	0.350013	4.03313e-05	0.0020704
CENPB	1084.23	0.514256	0.15228	4.09772e-05	0.00209325
WWC1	714.443	-0.637652	0.193837	4.23771e-05	0.0021542
DCAKD	1100.14	-0.474823	0.139907	4.53209e-05	0.00229267
ID4	5974.27	-0.394737	0.114735	4.60153e-05	0.00231655
COPG1	3261.87	0.313546	0.0877805	4.65287e-05	0.00233113
C1QTNF6	215.611	-0.607748	0.183645	4.81578e-05	0.00240121
CLEC18A	170.26	-0.745179	0.229282	4.9578e-05	0.00246025
COL6A1	5333.41	0.359844	0.103247	4.98887e-05	0.00246393
PRUNE2	1004.93	-0.372304	0.107628	5.03497e-05	0.00247497
TCF7L1	249.283	-0.750548	0.232585	5.10562e-05	0.00249792
BBS1	178.541	-0.706518	0.216355	5.13564e-05	0.00250087
LRRC15	69.6417	1.27728	0.414149	5.31792e-05	0.00256469
HCN2	154.953	0.854262	0.267973	5.31842e-05	0.00256469
SPTBN2	2227.34	-0.390253	0.114422	5.34055e-05	0.00256469
CDK19	671.036	-0.490442	0.148262	5.89597e-05	0.00281486
COPB1	2392.29	0.260668	0.0732191	5.91549e-05	0.00281486
GPRC5B	2643.26	-0.486518	0.148468	6.02686e-05	0.00285482
38047	391.696	0.52458	0.160489	6.09507e-05	0.00287406
IGFBP5	14170.7	0.529019	0.163919	6.27145e-05	0.00294391
SEMA4D	126.502	-0.739015	0.231558	6.32126e-05	0.00295399
IRAK1	662.27	0.529735	0.165409	6.4079e-05	0.0029811
RPL37	2800.85	-0.297403	0.0819353	6.44153e-05	0.00298343
MICAL2	613.659	0.714522	0.228967	6.60317e-05	0.00304476
ST6GALNAC6	472.225	-0.468737	0.143144	6.76702e-05	0.00309527
GORASP2	1141.32	0.307028	0.0887687	6.77463e-05	0.00309527
B2M	3586.26	0.287071	0.082134	6.80181e-05	0.00309527
SLC41A2	211.322	0.569357	0.176616	6.85327e-05	0.00310513
ZBTB7C	183.525	0.78391	0.251978	6.98433e-05	0.00315081
ALDH7A1	1085.29	-0.45855	0.136099	7.07735e-05	0.00317901
TNFRSF10B	4229.71	0.249414	0.070535	7.14609e-05	0.00319611
SEMA5A	2222.82	-0.692877	0.228849	7.70903e-05	0.00343316
DLGAP1	143.039	-0.801632	0.25837	7.76756e-05	0.0034445
CCN2	66.7852	1.61677	0.543419	7.80803e-05	0.00344777
PHKA2	336.4	-0.476891	0.145811	7.97427e-05	0.00350632
FNDC4	678.961	-0.35104	0.1035	8.03914e-05	0.00351999
AHR	465.952	0.464907	0.144651	8.18299e-05	0.00356799
GPM6B	4331.35	-0.440474	0.13674	8.35703e-05	0.00361574
TTBK1	353.201	-0.468597	0.145326	8.3619e-05	0.00361574
CRISPLD1	489.686	-0.650736	0.21338	8.4723e-05	0.00363245
TSPAN13	544.065	0.719309	0.237564	8.49535e-05	0.00363245
HSPB1	1054.38	0.356659	0.107436	8.50511e-05	0.00363245
RPL27A	4962.09	-0.242111	0.0691425	8.7329e-05	0.00371451
C4A	244.655	-0.940988	0.319416	8.85398e-05	0.0037507
LRRN4CL	127.948	0.781159	0.254994	8.99328e-05	0.00379406
TMEM131	4019.75	-0.282654	0.0828598	9.02914e-05	0.00379406
ATP6AP1	1340.27	0.297511	0.0877365	9.07041e-05	0.00379609
ILF3	3982.51	-0.228623	0.0650758	9.15932e-05	0.00381797
GFAP	6727.99	-0.0805824	0.166917	9.3004e-05	0.00386133
S100A6	3230.36	0.343189	0.104484	9.34807e-05	0.00386572
NEU1	592.994	0.497868	0.156536	9.38653e-05	0.00386628
FAM114A1	601.608	0.459072	0.144169	9.4567e-05	0.00387985
APC2	2302.42	-0.635258	0.213792	9.89334e-05	0.00403559
LARGE1	519.104	0.397964	0.122546	9.93803e-05	0.00403559
PTN	2091.09	-0.44818	0.141946	9.96427e-05	0.00403559
PERP	438.861	0.594976	0.194331	9.9912e-05	0.00403559
RPL11	2736.57	-0.273661	0.0805694	0.000101588	0.00407517
UVRAG	416.069	0.461296	0.146582	0.000101674	0.00407517
CRYAB	73.6179	-1.46943	0.548786	0.000103912	0.00413731
CAPZB	2294.4	0.269862	0.0794584	0.000104191	0.00413731
ZNF365	429.185	0.584462	0.191567	0.000104415	0.00413731
MAN1C1	975.644	-0.582239	0.19215	0.000106824	0.00421672
KIF1B	2272.43	-0.365923	0.113185	0.000107386	0.00422291
GPM6A	3245.41	-0.298346	0.0892514	0.000107863	0.00422572
ARSG	136.456	-0.639497	0.209835	0.000110605	0.00431692
TPPP	205.456	0.683491	0.224259	0.000111302	0.00432788
NOL6	1752.43	0.30147	0.0907976	0.000112002	0.00433894
XPR1	3124.55	-0.610375	0.205691	0.000113336	0.00437435
CTSB	1022.96	0.390526	0.12241	0.00012149	0.00467177
CDKL5	145.76	-1.21922	0.457377	0.000122749	0.00470281
PLPP3	762.153	-0.479009	0.154996	0.000125318	0.00478366
FHL2	1132.67	0.294129	0.0890714	0.0001274	0.00484538
XBP1	1134.1	0.355324	0.110999	0.000129422	0.00490439
NLGN3	236.35	-0.91275	0.325463	0.000131847	0.00497557
UAP1L1	355.468	0.444537	0.143968	0.000132255	0.00497557
ATP11A	483.578	-0.420166	0.134149	0.000135557	0.00508145
EFEMP1	268.508	-0.948004	0.344324	0.000136641	0.00510372
TPM2	1318.31	0.364205	0.115162	0.000137928	0.00513339
EDEM1	1441.23	0.289191	0.0874343	0.000140793	0.00521578
SH3RF2	105.66	0.992898	0.354389	0.000141331	0.00521578
RRP12	724.914	0.431418	0.140015	0.000141644	0.00521578
EPB41L2	961.999	-0.317597	0.101707	0.000143761	0.0052751
HMGN3	729.542	-0.394487	0.127452	0.000150501	0.00550306
ARRB2	214.635	-0.522877	0.174261	0.000151621	0.00552464
ZNF513	238.446	-0.516941	0.172416	0.00015494	0.00562588
CDR2	436.174	0.480167	0.15947	0.000155599	0.00562975
QSOX2	48.3328	1.38374	0.508811	0.000156127	0.00562975
QTRT2	757.199	-0.321297	0.10085	0.000158698	0.00570271
FBLIM1	359.487	0.437645	0.14355	0.00016035	0.00570468
CCDC88A	3109.17	-0.301781	0.0939534	0.000160388	0.00570468
KDR	358.427	-0.588624	0.200879	0.000160394	0.00570468
MLC1	3967.34	-0.34639	0.110606	0.000163959	0.00581161
HAS3	123.613	-0.726843	0.254125	0.000168964	0.00596871
PCDH1	413.564	0.903067	0.341199	0.000169724	0.00597531
CHMP7	524.972	0.371645	0.119013	0.000174507	0.00611972
LONRF2	1811.63	-0.463447	0.155783	0.000175	0.00611972
MYH9	28874.3	0.254557	0.0776536	0.000176852	0.00616379
NAV1	7538.43	-0.320401	0.103074	0.000180392	0.0062662
CDH6	517.878	-0.785149	0.28991	0.000183531	0.00635409
ACOT8	129.372	0.633738	0.220021	0.000184525	0.00636733
PLEKHA7	381.891	-0.953813	0.375108	0.000189015	0.00650073
UBE2M	522.418	0.42447	0.141677	0.000189976	0.00651232
POLR2J2	55.5182	-1.17568	0.436579	0.000195509	0.00667743
PLOD1	1873.25	0.289976	0.091804	0.000196075	0.00667743
CPA4	60.5835	1.38876	0.559028	0.000196868	0.00668261
NKD1	52.6682	-1.15354	0.433264	0.000204799	0.00692927
MTMR11	250.436	-0.451329	0.152804	0.000208163	0.00699878
RUNX2	296.812	-0.506635	0.176627	0.000208197	0.00699878
IFT140	600.056	-0.547	0.192306	0.000218234	0.00731261
CD276	2331.93	0.337521	0.110384	0.000219644	0.00733626
OLFML3	205.887	0.787397	0.29126	0.000221636	0.00736703
PPIB	3995.46	0.310808	0.100851	0.00022198	0.00736703
GLIPR1	1780.53	0.465839	0.163097	0.000222958	0.00737603
LCLAT1	532.702	0.425147	0.141085	0.000224732	0.00741117
PRR11	725.56	-0.318358	0.103193	0.000225579	0.00741565
RBM38	911.549	0.340577	0.112061	0.000232587	0.00761437
GLRX3	833.762	0.481603	0.171474	0.000233086	0.00761437
ALDH6A1	295.491	-0.478225	0.165978	0.000236334	0.00769637
SLC44A1	747.792	-0.473205	0.165786	0.00024422	0.00792841
RASL10A	85.6348	0.962286	0.364676	0.00024541	0.00794228
BCLAF1	2609.89	-0.295283	0.0959937	0.000246462	0.00795164
SLC10A3	234.942	0.465576	0.161727	0.000250497	0.00800128
ACVR1	192.496	0.493367	0.173119	0.000250797	0.00800128
SAT1	1487.55	-0.428981	0.148776	0.000250926	0.00800128
ISG15	257.714	0.66817	0.244201	0.000251072	0.00800128
PDLIM5	1108.88	0.287191	0.0947869	0.000265594	0.00843828
PAX6	372.893	-0.479051	0.170014	0.000271852	0.00861086
RPS27	1998.33	-0.265277	0.085669	0.000277599	0.00876625
CIRBP	2370.5	-0.259123	0.083958	0.000286758	0.00901057
TRIM47	289.536	-0.545275	0.198537	0.000287066	0.00901057
ACOT7	1277.03	0.414692	0.146053	0.000291634	0.00912508
YWHAZ	16784.4	0.257559	0.0834744	0.000292465	0.00912508
GOLT1B	888.813	0.309334	0.102274	0.000296403	0.00922034
TIMM17A	983.169	0.318925	0.10555	0.000299298	0.00926183
CD63	9062.4	0.291737	0.0967494	0.000300291	0.00926183
PLD2	460.221	-0.48249	0.173572	0.000300403	0.00926183
PHLPP1	1981.31	-0.555753	0.210365	0.000301803	0.00927755
SSBP2	322.537	-0.432236	0.152545	0.000307857	0.00942825
GSE1	996.946	-0.338955	0.114893	0.00030865	0.00942825
SEMA3A	393.096	-0.649292	0.247634	0.00030942	0.00942825
DIRAS3	348.307	0.892145	0.368902	0.000316727	0.00962277
ANK3	2221.12	0.323482	0.108688	0.000320884	0.00972074
UBTD1	959.289	0.353252	0.12117	0.000323554	0.00977322
SH3GLB1	2438.02	0.242053	0.0794261	0.000326982	0.00984821
GAREM2	522.321	-0.732483	0.288981	0.000329396	0.00989233
ANO8	362.666	-0.420969	0.149713	0.000330516	0.00989743
FAM102A	307.918	0.502556	0.184868	0.000341876	0.0102083
ATL1	277.071	0.458354	0.166081	0.000351705	0.0104532
RFX5	575.507	-0.419822	0.150264	0.000352083	0.0104532
RGS2	211.329	0.468997	0.169982	0.000353552	0.0104669
SLC7A1	1740.51	0.249881	0.0814184	0.00035561	0.010498
RAB1A	2143.07	0.259845	0.0850941	0.00035672	0.0105011
RASL12	48.1355	1.4295	0.604235	0.0003581	0.010512
CD81	5493.6	0.231564	0.0739162	0.000364353	0.0106565
ITPR3	338.509	0.513187	0.189428	0.000365069	0.0106565
FABP7	19970.4	-0.733436	0.290477	0.000367543	0.0106988
PCDH19	1404.71	0.277431	0.0923968	0.000375067	0.0108874
CERT1	109.703	-0.630075	0.240008	0.000381525	0.0110441
WDR1	9284.61	0.232694	0.0752314	0.000385591	0.0111309
GPD1L	874.764	-0.297686	0.101044	0.00039308	0.0113157
YKT6	2900.52	0.31143	0.108622	0.000401863	0.0115367
SPAG16	341.905	-0.462934	0.17151	0.000408762	0.0117025
C11orf24	554.472	0.327401	0.113968	0.000411067	0.0117095
IGF2R	4051.35	0.217711	0.0706658	0.000412308	0.0117095
C6orf141	522.472	-0.563007	0.216262	0.000412376	0.0117095
EIF2B5	336.033	0.41763	0.152204	0.000414807	0.0117465
TEX261	1141.62	0.377596	0.136766	0.000430883	0.0121686
INA	260.102	0.569518	0.219026	0.000434458	0.0122364
AP1S2	965.12	0.369329	0.13314	0.00045216	0.0126819
ANTXR1	2309.48	-0.285117	0.0973984	0.000453111	0.0126819
TRAK2	1232.65	0.329298	0.116465	0.000453926	0.0126819
TCN2	647.881	0.404133	0.147462	0.000465666	0.0129469
MMP15	1142.24	-0.630551	0.26389	0.000465893	0.0129469
B4GALNT4	1694.23	-0.560195	0.223668	0.000472806	0.013104
RDH10	269.667	0.458459	0.173307	0.000476167	0.0131354
MYORG	3095.91	-0.321887	0.114024	0.000476457	0.0131354
GTF2I	7213.28	-0.250604	0.0843268	0.000478468	0.013156
CARS	990.513	0.268528	0.0912895	0.000481306	0.0131992
FLYWCH1	215.976	0.688651	0.28255	0.000485665	0.0132838
SORL1	360.427	-0.403368	0.148768	0.000487167	0.01329
DLK1	181.696	-0.919528	0.404825	0.000501358	0.0136091
PMAIP1	1219.8	0.342364	0.125377	0.000501478	0.0136091
PSMC4	978.436	0.408169	0.15557	0.000506882	0.01372
PNN	943.909	-0.298097	0.104413	0.000509274	0.0137365
RPL15	10202.6	-0.367285	0.134502	0.000510128	0.0137365
CMTM7	325.229	0.467761	0.179599	0.000512411	0.0137625
SETBP1	832.326	-0.524581	0.206384	0.000522651	0.0139933
AP5Z1	361.052	0.39115	0.144967	0.000524085	0.0139933
AZI2	227.439	0.8144	0.356864	0.000526028	0.0139933
ACSS3	304.868	-0.69562	0.292381	0.000526378	0.0139933
VAMP3	2147.93	0.256499	0.0877618	0.000533604	0.0141493
TAP1	593.34	0.426966	0.163066	0.000535647	0.0141674
SERTM1	56.1161	0.922802	0.38895	0.00053999	0.0142188
HYOU1	4890.5	0.25366	0.0863595	0.000540471	0.0142188
RIPOR1	871.364	0.312151	0.111134	0.000541922	0.0142188
CADM1	2239.76	0.280857	0.0979691	0.000544778	0.0142188
EFNB1	961.89	-0.351051	0.128364	0.000545592	0.0142188
TMEM200A	167.811	0.790076	0.332104	0.000545776	0.0142188
TENT5B	173.305	-0.903566	0.41796	0.00055316	0.0143601
CORO1C	6823.44	0.208162	0.0684204	0.000554574	0.0143601
ARHGAP31	655.198	-0.361408	0.133881	0.000555333	0.0143601
PDCD2	259.372	0.459158	0.179668	0.000561372	0.0144803
MLLT11	1262.38	0.373166	0.140856	0.000572666	0.0147352
SH3PXD2A	920.296	0.448142	0.17517	0.000576906	0.0148046
PODXL2	592.935	-0.445776	0.172711	0.000578203	0.0148046
SMAD6	60.4433	-0.812498	0.343071	0.000589679	0.0150614
MTMR2	567.1	0.344477	0.126541	0.000600202	0.0152927
PREB	568.462	0.365221	0.136379	0.000609682	0.0154963
DLG1	2099.28	0.279463	0.0990007	0.000624433	0.0158327
BICD1	1625.22	-0.377423	0.142182	0.000630664	0.0159518
FAXDC2	79.3137	-0.844208	0.370042	0.0006417	0.0161917
KCTD10	2125.4	0.243535	0.084817	0.000643592	0.0162002
COL5A1	245.45	0.522459	0.21212	0.000645333	0.0162049
ACTB	20779.7	0.268532	0.0943955	0.000647545	0.0162213
SHC4	307.439	0.707008	0.312209	0.000650558	0.0162409
OPHN1	639.552	-0.505441	0.207543	0.000651444	0.0162409
PSRC1	423.23	-0.503461	0.203356	0.000654983	0.0162811
KCNMA1	2335.3	0.223757	0.081778	0.00065618	0.0162811
CKAP4	2711.23	0.23258	0.0832087	0.000660086	0.0163286
PLBD2	1109.03	0.256663	0.0886574	0.000661231	0.0163286
PAK3	323.659	0.445378	0.176094	0.000676188	0.0166585
NOMO2	4162.63	0.206346	0.0725283	0.000680479	0.0167247
SP8	407.597	-0.609809	0.264844	0.000689499	0.0169065
GAB1	526.54	-0.581379	0.248493	0.000691177	0.0169079
SLC20A1	2136.96	0.280664	0.101246	0.000714341	0.0174336
PLCD3	2275.62	-0.451588	0.185076	0.00073238	0.0178321
LIMD1	1326.73	0.278013	0.100077	0.000746576	0.0181102
OBSL1	1754.36	-0.287811	0.104051	0.000747278	0.0181102
PARD6B	225.227	-0.713882	0.312404	0.000750078	0.0181359
MXI1	267.051	-0.489075	0.199976	0.00075827	0.0182915
ASAP3	643.459	-0.349087	0.132778	0.000763633	0.0183385
NRARP	1050.25	-0.515019	0.218037	0.000763737	0.0183385
CLCN6	365.151	-0.417352	0.165309	0.000767794	0.0183935
AP2A2	477.156	0.356888	0.138823	0.000773031	0.0184765
STT3A	2698.84	0.210834	0.0725225	0.000776887	0.0185262
SLC2A1	4974.75	0.354586	0.130009	0.000783119	0.0186321
ARRB1	262.507	0.623857	0.274502	0.000787892	0.018703
FAM111A	238.294	-0.618298	0.273669	0.000822175	0.0194725
TES	203.071	0.639971	0.283039	0.000825705	0.0195117
SH3BP2	796.045	-0.343242	0.132216	0.00084303	0.0198761
MSRB3	463.988	0.417137	0.169064	0.000849949	0.0199939
SELENOT	2341.16	0.334207	0.128805	0.000854048	0.0200451
SNRNP200	1389.59	-0.231368	0.0814776	0.000859429	0.0201261
DACH1	714.172	-0.536272	0.234657	0.000871443	0.0203219
HP1BP3	2666.5	-0.249663	0.0895401	0.00087169	0.0203219
CD151	2177.48	0.326872	0.126409	0.00087756	0.0204131
KIFAP3	1612.81	0.289757	0.109904	0.000886473	0.0205745
KDELR2	1595.49	0.233911	0.0838617	0.000892149	0.0206602
NIPSNAP2	977.13	-0.313556	0.119384	0.000896599	0.0207172
KIRREL3	113.451	0.618663	0.271524	0.000905973	0.0208875
RALGAPA2	433.588	-0.408623	0.166916	0.000913386	0.0210119
SLC17A5	193.774	0.457373	0.190615	0.000916648	0.0210405
TPD52L2	1380.65	0.251251	0.091297	0.000919778	0.0210659
KCNN4	1080.58	0.279534	0.104085	0.000926978	0.0211843
TRIM16	483.626	0.410125	0.168649	0.000932018	0.0212529
PSME4	1765.43	0.270705	0.100366	0.000945623	0.021516
BCAT1	400.904	0.452087	0.191981	0.000967571	0.0219674
SCN4B	628.692	-0.523944	0.231763	0.000970534	0.0219868
DPYSL2	5228.48	-0.325523	0.1266	0.000982739	0.022215
MTCH1	1619.17	0.2637	0.096945	0.000986109	0.0222194
UBQLN2	566.164	0.336343	0.132461	0.000987198	0.0222194
SYNJ2	2815.21	-0.238428	0.0854312	0.000994864	0.0222321
TEAD2	627.781	-0.306419	0.116596	0.000997682	0.0222321
CNTNAP1	344.988	-0.434218	0.180575	0.000998246	0.0222321
ESYT1	2476.69	0.334746	0.132496	0.00100086	0.0222321
FADS3	405.468	0.546912	0.248744	0.00100195	0.0222321
SCARA3	1267.79	-0.278682	0.104754	0.001002	0.0222321
ACOX2	48.4524	-0.964395	0.45631	0.0010027	0.0222321
KIF4A	154.376	0.508549	0.218581	0.00100637	0.0222663
CYB561A3	245.435	0.457965	0.195647	0.00101303	0.0223661
SFPQ	2378.39	-0.318932	0.12349	0.00101877	0.0224426
PCDH20	141.457	-0.504087	0.218166	0.0010235	0.0224426
B4GALNT3	49.4507	-0.957958	0.458139	0.00102414	0.0224426
GLG1	5676.82	-0.270864	0.10124	0.00102511	0.0224426
SEZ6	462.448	-1.15686	0.691104	0.00102952	0.0224918
TMED2	3776.45	0.188074	0.0647081	0.00103297	0.0225009
TLE1	880.174	-0.391961	0.162846	0.00103425	0.0225009
BAHCC1	846.202	-0.274265	0.102987	0.00105373	0.0228768
CNR1	61.7912	-0.715393	0.331534	0.00105621	0.0228831
PCDHGC3	808.867	-0.411378	0.173829	0.00107418	0.0232242
CNN1	172.365	0.667145	0.309307	0.00108124	0.0233114
RASA3	846.769	-0.252943	0.0923599	0.00108269	0.0233114
SLC10A4	1355.29	-0.342719	0.138521	0.00110225	0.0236837
IGFBP7	847.299	0.51005	0.232513	0.00110862	0.0237708
CCNL1	373.42	-0.414804	0.175195	0.00111087	0.0237708
BCKDHA	323.166	-0.452972	0.196841	0.00112196	0.0239563
CYB5R1	386.017	0.353775	0.143503	0.00112414	0.0239563
EEF1A1	120377	-0.256643	0.0961758	0.00113162	0.0239571
IDS	4352.74	0.274606	0.104894	0.00113179	0.0239571
RARS	1449.45	0.233278	0.0856559	0.00113236	0.0239571
RPL6	9750.15	-0.221777	0.0799101	0.00113337	0.0239571
NCLN	1682.39	0.303698	0.119615	0.00115107	0.0242518
MAN1B1	1730.16	0.202091	0.0717123	0.00115197	0.0242518
ADGRE5	298.455	0.39982	0.168203	0.00116145	0.0244021
ACBD7	77.2926	-0.653935	0.306066	0.0011697	0.024526
ARFIP2	581.55	0.294361	0.114856	0.00117257	0.0245368
MYL12B	1824.45	0.244599	0.0912579	0.00117985	0.0246396
TMEM132E	537.608	-0.561141	0.26894	0.00118258	0.0246473
EPHB2	435.892	0.429302	0.185476	0.00118899	0.0247315
ANOS1	463.956	-0.462368	0.209589	0.00120365	0.024941
CCM2	680.532	0.339526	0.13739	0.00120385	0.024941
ULK1	1356.83	0.282244	0.109935	0.00122186	0.0251996
GLIS3	1103.16	-0.360309	0.149743	0.00122547	0.0251996
PLCH1	4258.32	-0.352434	0.145928	0.00122636	0.0251996
RPL22	2567.91	-0.211187	0.0746748	0.00122815	0.0251996
MTTP	64.0242	-0.825434	0.419201	0.00122975	0.0251996
NFIX	1774.53	-0.411775	0.179639	0.00123437	0.0251996
FOXO1	432.242	-0.385264	0.162337	0.00123551	0.0251996
SMARCC2	1814.65	-0.251362	0.0952151	0.00123568	0.0251996
RFK	417.992	-0.329409	0.132617	0.00124593	0.0253286
DGLUCY	170.072	-0.522348	0.237649	0.00124686	0.0253286
RPS20	215.124	0.0136831	0.126661	0.00125113	0.0253659
SOX8	205.124	-0.639412	0.310378	0.00125558	0.0254066
CASTOR3	497.975	-0.321436	0.129802	0.00126357	0.0254956
CSPG5	340.333	-0.711678	0.382521	0.00126617	0.0254956
MYO1E	3085.12	-0.322964	0.131256	0.00126927	0.0254956
DPYSL5	1187.77	-0.465095	0.213157	0.00127094	0.0254956
FERMT1	342.75	0.733185	0.404827	0.00127221	0.0254956
RPL12	5031.41	-0.222319	0.0767314	0.00128049	0.0255426
TRAM1	2280.07	0.221208	0.0800718	0.00128081	0.0255426
RRBP1	1395.52	0.263734	0.100035	0.00128414	0.0255426
CDK5RAP3	826.639	-0.256995	0.0976705	0.00128436	0.0255426
MDK	2644.02	-0.282364	0.110535	0.00129139	0.0255865
LIPG	7733.06	-0.447015	0.205321	0.00129148	0.0255865
CLNS1A	1125.79	-0.228285	0.083654	0.00129729	0.0256529
SOX11	3890.38	-0.267127	0.103031	0.00130287	0.0257144
ALDH4A1	1146.97	-0.341168	0.141189	0.00131595	0.0259234
MSI2	2219.52	-0.294771	0.117332	0.00132924	0.0261296
OGFOD1	547.123	0.278058	0.108358	0.00133143	0.0261296
YIF1A	427.344	0.317505	0.132183	0.00134298	0.0263068
BACH2	103.88	-0.794345	0.421351	0.00135046	0.0264036
ALKBH5	1361.6	0.248705	0.0945173	0.00135811	0.0265036
TNRC18	2203.84	-0.326466	0.135282	0.00136508	0.0265898
CBX1	1701.31	-0.220684	0.0812291	0.00137231	0.0266806
MAP6	716.629	-0.394531	0.173096	0.00138308	0.0268346
DENND5B	2017.71	-0.387857	0.167767	0.00138538	0.0268346
SERPINB6	1324.86	-0.2614	0.100059	0.0013894	0.0268625
RETREG1	351.157	-0.382721	0.164824	0.00139787	0.0269276
CACHD1	694.549	-0.307721	0.124707	0.00139793	0.0269276
ATP10A	412.336	-0.418112	0.185376	0.00140217	0.0269462
A2M	4488.23	-0.91056	0.545199	0.00140443	0.0269462
GPR180	170.136	0.415109	0.182401	0.00140665	0.0269462
COPB2	255.164	0.756987	0.439847	0.0014516	0.0276934
CREB3	635.181	0.308956	0.12629	0.00145212	0.0276934
USP14	1814.35	0.2483	0.0952579	0.0014555	0.0276934
NLRC5	125.992	0.555405	0.263979	0.00145629	0.0276934
SLC6A20	82.6406	-0.643048	0.317819	0.00146057	0.0277242
HGS	1563.78	0.32059	0.133662	0.00146578	0.0277725
NLGN4X	4741.1	-0.214209	0.0786242	0.00147293	0.0278574
CALR	18642.9	0.251451	0.0961202	0.00149622	0.0282466
TIA1	127.567	-0.524824	0.247697	0.00150927	0.0284414
CHST15	1818.32	-0.314967	0.129738	0.00152385	0.0286642
ATP1B2	461.33	-0.0899995	0.175962	0.0015562	0.0292202
MTHFD2	716.636	0.312368	0.130387	0.00156089	0.0292555
SYNGR2	812.027	0.311687	0.129297	0.00156449	0.0292703
BEX2	130.646	-0.535127	0.25785	0.00156858	0.0292942
KIAA1958	979.989	-0.355676	0.153759	0.00158115	0.0293678
SCN1A	72.5092	-0.995658	0.629911	0.00158221	0.0293678
CTSF	532.913	-0.45137	0.211449	0.00158267	0.0293678
DTX4	105.519	-0.724806	0.390017	0.00158379	0.0293678
WNT9A	99.8606	0.611577	0.309071	0.00160913	0.0297683
ANO4	281.895	0.508851	0.245762	0.00161111	0.0297683
CHPF2	2205.49	0.240856	0.0920675	0.00161728	0.0298295
GPC1	5044.14	0.215287	0.0825025	0.00162466	0.0298623
PRRC1	1386.93	0.248629	0.0970308	0.00162479	0.0298623
PPP2R5B	91.1376	0.70691	0.375978	0.00163322	0.0299645
TNKS1BP1	3542.75	0.18801	0.068623	0.00165456	0.0303026
ILK	973.329	0.241745	0.0937723	0.00167318	0.0305899
NEMP1	837.543	-0.260352	0.103256	0.00168147	0.0306876
ATIC	1142.38	0.24973	0.0980937	0.00170369	0.0310232
NEK9	871.07	-0.284034	0.116517	0.00170582	0.0310232
BCAM	156.068	-0.525029	0.257203	0.00171601	0.0311465
CSNK1G1	499.493	0.330444	0.143285	0.00172006	0.0311465
WARS	1520.66	0.361523	0.161564	0.00172156	0.0311465
TNS3	827.573	-0.341365	0.146997	0.00173304	0.0312999
ITGB4	5949.71	-0.889423	0.576832	0.00174382	0.0313429
PLEKHG1	5509.67	-0.223679	0.0855308	0.0017462	0.0313429
PHF10	1306.5	-0.275981	0.109113	0.00174627	0.0313429
YARS	2237.09	0.269159	0.105925	0.00174853	0.0313429
UBC	8803.87	0.175356	0.0635418	0.00175046	0.0313429
KCNJ10	317.223	-0.726516	0.461797	0.00176986	0.0316358
EGFR	196.699	-0.589541	0.309459	0.00177762	0.031701
FGF13	56.5533	0.718305	0.382177	0.00177959	0.031701
LMNA	10261.4	0.258167	0.103289	0.00178921	0.0318181
MKI67	3434.56	-0.244006	0.0941233	0.00179425	0.0318533
ANKRD26	259.798	-0.418162	0.19445	0.00182416	0.0323101
BZW2	1119.05	0.282722	0.117002	0.00182618	0.0323101
GLI3	663.95	-0.378902	0.174508	0.00183281	0.0323725
SLC12A9	472.235	0.304029	0.128383	0.00184326	0.0325019
MAP4K4	2138.38	0.251325	0.0998145	0.00185353	0.0325808
CDKN1A	8289.27	0.263339	0.10686	0.0018568	0.0325808
GFPT1	1082.11	0.30363	0.128662	0.00185948	0.0325808
REEP4	378.314	0.328389	0.14199	0.00186024	0.0325808
OGDHL	148.71	-0.764543	0.449812	0.00186703	0.0326449
OSBPL3	2998.38	0.28094	0.116553	0.00188359	0.0328723
MLLT6	999.875	-0.369631	0.168007	0.00188635	0.0328723
IFT80	614.206	-0.336955	0.148015	0.00190019	0.0330582
NSMF	2163.39	-0.292653	0.12335	0.00191783	0.0332881
FKBP5	359.073	-0.402381	0.191006	0.00191979	0.0332881
LDLRAP1	55.4246	0.711569	0.381806	0.00192385	0.0333031
WDR20	71.5827	0.713468	0.393925	0.00193393	0.033422
ANKRD52	3502.15	0.277078	0.114673	0.00193796	0.0334362
SEMA6D	1115.74	-0.361601	0.163205	0.00195054	0.0335672
LRP4	1278.72	-0.377548	0.175025	0.00195241	0.0335672
UHMK1	1780.52	0.206905	0.0792777	0.00195812	0.0335672
MORF4L2	3249.48	0.303362	0.130464	0.0019603	0.0335672
KAZN	592.985	-0.276853	0.114521	0.00196166	0.0335672
SNPH	191.699	0.411644	0.193105	0.00196773	0.0336061
MUC16	49.3545	-0.091918	0.177945	0.00197038	0.0336061
TUBB6	1177.49	0.361324	0.164842	0.00198365	0.0337668
PLEKHB2	1372.3	0.219018	0.0847512	0.00198628	0.0337668
TRIM2	3499.08	-0.272966	0.113494	0.00200839	0.0340871
HS6ST1	1225.89	-0.393138	0.18745	0.00205162	0.0347642
GREB1	588.994	-0.285104	0.119526	0.00205653	0.0347908
MT2A	148.718	-0.542131	0.281974	0.0020691	0.0349467
RBL2	904.099	-0.293066	0.124875	0.00207782	0.0350371
GPI	3396.41	0.323749	0.144355	0.00208855	0.0350463
THBS2	198.281	0.453585	0.224964	0.00208943	0.0350463
NR2C2	236.236	-0.463974	0.232833	0.00208956	0.0350463
ANXA2	21768.7	0.252925	0.103173	0.00209182	0.0350463
WDR48	868.873	-0.226727	0.089152	0.0021039	0.0351922
DNAJC25	204.177	0.403706	0.19328	0.00211467	0.0353085
SEC24C	2466.48	0.185496	0.0687532	0.00211763	0.0353085
PRRC2B	4058.48	-0.258851	0.106033	0.00215578	0.0358872
SLC20A2	1329.09	-0.272742	0.114511	0.00216894	0.0360486
SLC2A13	356.791	-0.391606	0.187332	0.00217698	0.0361248
ZMIZ1	794.31	-0.281013	0.119208	0.00220683	0.0365618
ARF1	2948.34	0.237173	0.0919747	0.00222219	0.0367578
ARPC5	1966.61	0.191203	0.0725077	0.00224244	0.037005
STARD3NL	1011.33	0.252969	0.102372	0.00224463	0.037005
NADK2	918.049	-0.327515	0.153796	0.00224778	0.037005
MAP2	388.568	-0.432301	0.215416	0.00227177	0.0373211
SQSTM1	2050.42	0.231293	0.0916101	0.00227472	0.0373211
SAMHD1	218.728	0.42301	0.207434	0.00227773	0.0373211
RERE	999.054	-0.266305	0.111376	0.00228333	0.0373541
DCTN2	1307.05	0.24072	0.0978064	0.00229157	0.0374302
S1PR1	129.61	-0.479354	0.246815	0.00230379	0.0375709
CLTC	12924.1	0.190993	0.0771028	0.00233205	0.0379723
LGALS1	4962.63	0.21311	0.0840378	0.00236398	0.0384078
TM2D2	742.652	0.270524	0.114355	0.00236616	0.0384078
GMPPA	339.92	0.409777	0.204377	0.0023716	0.0384361
GTF2H3	767.451	-0.233053	0.0937531	0.0023767	0.0384589
RFX3	463.101	-0.377549	0.181747	0.00238153	0.0384775
CDH4	703.174	-0.474975	0.256979	0.00239206	0.038566
COLGALT1	2898.59	0.178043	0.0672482	0.00239442	0.038566
DCAF8	1553.5	-0.266813	0.113318	0.00242161	0.0389439
SAMD9	344.211	0.43334	0.221315	0.00244619	0.0392785
AAMP	1071.93	0.329596	0.151623	0.00245314	0.0393149
HERC6	134.166	0.520129	0.279469	0.002456	0.0393149
MAGT1	1150.69	0.216324	0.0853181	0.00246146	0.0393419
VWA5A	388.034	-0.326741	0.149209	0.00246929	0.0394065
MAML3	111.027	-0.491302	0.260149	0.0024879	0.0396172
ABTB2	658.313	-0.255483	0.106326	0.00249177	0.0396172
MEGF11	707.815	-0.372136	0.179162	0.00249389	0.0396172
ZYX	2873.06	0.235398	0.0968481	0.00253827	0.0402608
ALG10B	83.1937	-0.537532	0.294865	0.00254359	0.0402816
MRPL57	298.431	0.372238	0.18295	0.00254732	0.0402816
PRPF4B	1464.3	-0.238403	0.0981829	0.00255707	0.0403453
S100A16	3227.42	0.415901	0.219021	0.00256108	0.0403453
GDPD2	218.015	-0.547696	0.323689	0.00256296	0.0403453
SDK1	2047.53	-0.380594	0.1912	0.00257466	0.0404534
RNF157	295.759	-0.459833	0.24877	0.00257759	0.0404534
FAM43A	318.493	-0.321452	0.146674	0.00258501	0.0405088
SH2B3	433.429	0.374902	0.182981	0.00259218	0.0405602
SLC66A1	217.287	0.354944	0.169798	0.0026052	0.0407028
RASL10B	406.793	0.311379	0.140413	0.00262555	0.0409593
UCHL1	3860.35	0.264351	0.117314	0.00263931	0.0410078
MACROD1	189.87	-0.477003	0.2609	0.0026399	0.0410078
LIX1	53.8027	-0.76419	0.528898	0.00264046	0.0410078
SSR2	1879.74	0.184581	0.0709692	0.0026569	0.0412017
PPM1K	98.8665	0.541352	0.303038	0.0026667	0.0412522
TSC22D3	138.192	0.718314	0.472463	0.00266991	0.0412522
RPL3	22625.5	-0.233696	0.0966561	0.00267378	0.0412522
YPEL1	104.385	-0.529133	0.294385	0.00267599	0.0412522
ZNF395	173.404	-0.500233	0.280371	0.00268982	0.0414041
MAP3K14	405.092	-0.392521	0.198916	0.00270932	0.0416429
PPP3CA	1924.12	0.393948	0.204798	0.00275807	0.0423297
FAM114A2	215.583	0.357734	0.173641	0.00277106	0.0424666
ARPC2	2921.01	0.230693	0.0969749	0.002807	0.0428891
PYGL	1435.74	0.259284	0.112828	0.00280809	0.0428891
AKT1	982.655	-0.448098	0.263826	0.00281336	0.0428891
RNF149	506.559	0.347355	0.168468	0.0028151	0.0428891
COPA	3165.56	0.224005	0.0920742	0.00285265	0.0433978
SUSD5	979.51	0.291745	0.13363	0.0028993	0.0439963
MRPL3	1587.23	0.263692	0.114402	0.00290044	0.0439963
CPS1	397.153	-0.369394	0.1854	0.00291993	0.0442048
DCBLD1	369.605	0.432635	0.233282	0.00292266	0.0442048
MTCL1	2898.36	-0.398276	0.213905	0.00293979	0.0443598
ITGA6	1043.09	0.277228	0.124505	0.00294143	0.0443598
THRA	417.568	-0.399121	0.207947	0.00294911	0.0444114
OLFM2	631.024	-0.508913	0.318715	0.00311976	0.0469135
ANGPTL4	89.4773	-0.0833193	0.166631	0.00313448	0.0470669
MARCKS	3355.91	-0.204983	0.0808382	0.00315483	0.047296
DHX57	487.764	0.308199	0.14626	0.00315881	0.047296
WDR17	119.017	-0.591366	0.395542	0.00317726	0.0475039
COQ8A	244.629	-0.346164	0.172771	0.00319874	0.0477566
SMARCA4	1377.97	-0.268451	0.120239	0.00324124	0.0483218
ADGRL4	204.821	0.416808	0.227762	0.00325094	0.0483331
RAB40B	87.0346	0.614252	0.400942	0.00325127	0.0483331
CUL9	299.8	-0.459197	0.264618	0.00328965	0.0488339
CHAC1	47.8946	0.653722	0.425603	0.00330008	0.0489037
FOXRED2	928.101	-0.265909	0.120613	0.00330373	0.0489037
AP3S1	685.894	0.257256	0.114471	0.00331417	0.0489886
SPIRE1	981.535	-0.281316	0.128508	0.00332178	0.0490316
ARSB	679.385	0.310077	0.148558	0.00333271	0.0491233
ORMDL3	458.079	0.429135	0.243577	0.00336085	0.0494681
SEL1L3	399.278	-0.385032	0.205835	0.00337493	0.0496052
WHAMM	342.422	-0.297043	0.140208	0.00340574	0.0499877
TANC2	3140.78	-0.262872	0.116989	0.00341963	0.050121
RAD23B	1712.49	0.188618	0.0757958	0.00343295	0.0502454
THBS4	49.4918	-0.727798	0.513872	0.00344013	0.0502799
TBC1D23	1063.85	0.216292	0.0913859	0.00345772	0.0504663
CACNB2	199.39	-0.397913	0.214906	0.00346488	0.0505001
ACO1	887.737	0.261891	0.118194	0.0034752	0.0505658
MYO1B	6886.16	0.242167	0.106594	0.00347987	0.0505658
INPP5F	1016.15	0.268252	0.120684	0.00348395	0.0505658
KCTD9	977.457	0.238423	0.104142	0.00351076	0.0508841
TM9SF1	741.671	0.231145	0.0991533	0.00351884	0.0509304
NPTN	1272.78	0.257819	0.115782	0.00352741	0.0509835
VARS	3534.99	0.273762	0.126911	0.00353424	0.0510116
PCDH9	165.386	-0.552827	0.388867	0.00358876	0.0517268
GOLGA4	1617.55	0.201945	0.0837507	0.0036006	0.0518258
CADM4	842.448	-0.347924	0.181594	0.00362069	0.0520233
TRAK1	1678.31	0.194764	0.0809432	0.00362431	0.0520233
GFM2	919.694	0.293269	0.143625	0.00363235	0.0520671
NFYB	182.514	-0.386395	0.209309	0.00366631	0.0524816
NOMO1	4333.95	0.255442	0.11687	0.00367591	0.0525469
CRTC3	243.715	-0.349973	0.180929	0.00368296	0.0525755
CYTH2	633.695	-0.250331	0.112804	0.00372948	0.0531668
H2AFV	2428.91	-0.236394	0.104006	0.00374851	0.0533065
MARCKSL1	3140.48	-0.21918	0.0933909	0.00374951	0.0533065
SPATS2	497.541	0.308426	0.157249	0.00376826	0.0535001
RPL29	5084.99	-0.182723	0.0739923	0.00378615	0.0536809
CERCAM	857.551	0.287123	0.137496	0.00379953	0.0537974
PYCR1	1240.41	0.198631	0.0823348	0.0038105	0.0538795
EIF4A1	3964.48	0.231231	0.101524	0.00383364	0.0541332
SLC35A4	1089.59	0.245211	0.107997	0.00385923	0.0544209
TXNDC16	299.227	-0.354784	0.187612	0.00389527	0.0548549
NIPAL3	985.567	-0.3148	0.159005	0.0039032	0.0548924
BACE2	366.397	0.355301	0.185104	0.00394356	0.0553552
ZNF528	74.9347	-0.664997	0.579633	0.00394674	0.0553552
TECPR2	812.545	-0.248889	0.11206	0.00395884	0.0554504
SLC9A3R2	376.602	0.415473	0.245162	0.00399866	0.0559329
ACIN1	2069.56	-0.217137	0.0942998	0.00402804	0.0562684
RRAGC	371.895	0.317645	0.161714	0.00403931	0.0563329
TEX2	706.659	0.484481	0.333596	0.00404347	0.0563329
NFKBIB	161.721	0.397516	0.226647	0.00405431	0.0564085
ATXN1	223.916	-0.47663	0.312882	0.00406574	0.056492
TTC28	1015.35	-0.33183	0.178621	0.00414035	0.0574522
AP1M1	969.441	0.213287	0.0914616	0.00416419	0.0577062
TRAPPC4	317.198	0.298061	0.147288	0.00418177	0.0578728
ATP6AP2	1431.4	0.22195	0.0972903	0.00419321	0.0579541
ZNF385D	350.217	-0.278183	0.133958	0.0042043	0.0580305
SCG2	6617.78	0.219337	0.0968089	0.00421129	0.0580501
TAP2	730.014	0.314553	0.162451	0.00425781	0.0585973
MFSD12	908.248	0.240352	0.109867	0.00426223	0.0585973
LOXL1	2724.68	-0.285172	0.139018	0.00427947	0.0587567
TBC1D5	1359.28	-0.209841	0.0904759	0.00428688	0.058781
OSBP2	607.974	0.425673	0.272338	0.00429855	0.0588636
RPRD2	845.119	-0.206508	0.0884012	0.00430566	0.0588686
TSC22D1	7806.13	0.227902	0.10029	0.00431265	0.0588686
HADHB	2432.59	-0.194807	0.0802944	0.00432521	0.0588686
CERKL	62.4466	0.536213	0.36603	0.00432529	0.0588686
VGF	309.158	-0.380597	0.217936	0.00433331	0.0588686
EIF3A	4013.16	-0.196618	0.0830652	0.00433454	0.0588686
HAPLN3	88.2212	0.526904	0.368536	0.00433846	0.0588686
GBP1	407.887	0.323191	0.169471	0.00437461	0.059282
PI15	1005.98	-0.0746827	0.15782	0.00440291	0.0595879
DENND5A	664.308	-0.360985	0.192772	0.00444622	0.0600961
UBA7	204.682	-0.430621	0.271903	0.00445369	0.0601191
ITGB1	13681.9	0.231703	0.104213	0.00446365	0.0601315
MCL1	8039.84	-0.221881	0.103194	0.00446615	0.0601315
ACACA	5441.79	-0.194705	0.0825596	0.00448456	0.0603015
EHD4	612.213	0.283127	0.139666	0.00454958	0.0610969
GRB2	784.283	0.271073	0.132181	0.00456389	0.0611518
DCBLD2	23121.5	0.303462	0.157075	0.0045654	0.0611518
MIS18BP1	501.246	-0.25059	0.116915	0.00462605	0.0618845
ATP1A2	487.105	-0.0573251	0.14406	0.00463398	0.0619111
ZNF248	421.553	-0.279188	0.137425	0.00465005	0.0620464
CELSR2	2717.15	-0.379963	0.236231	0.0047213	0.0628547
ACAD10	432.998	-0.267086	0.12935	0.0047227	0.0628547
SEPTIN4	71.0875	-0.592274	0.686988	0.00473033	0.0628759
FOSL1	491.237	-0.410973	0.268889	0.00473726	0.0628879
SEC23A	2108.08	0.214349	0.0944311	0.0047468	0.0629344
GTF2F2	1658.19	-0.180202	0.075413	0.00481079	0.0636643
SSH2	855.557	0.301588	0.158069	0.00481407	0.0636643
SETDB1	553.827	-0.233124	0.1074	0.00484463	0.063952
SSR4	853.219	0.215539	0.0959682	0.00485265	0.063952
ATAD1	1379.48	0.191091	0.0807092	0.00485582	0.063952
STK10	424.681	0.324302	0.174923	0.00486038	0.063952
TBK1	220.051	0.371208	0.216913	0.00486898	0.0639844
FZD8	119.211	-0.429927	0.278219	0.00491276	0.0643742
SPR	115.947	0.429998	0.277577	0.00491507	0.0643742
MCM3AP	2017.81	0.172905	0.0724444	0.00491717	0.0643742
SEPHS2	88.7056	0.00429046	0.125757	0.00492538	0.0644008
PCNT	1044.5	-0.208053	0.0918156	0.00499664	0.0651549
PAN3	434.542	-0.286039	0.144989	0.00499761	0.0651549
SEC23B	1390.16	0.219051	0.0986926	0.00500182	0.0651549
B3GNT5	373.56	0.339943	0.191605	0.0050573	0.0657954
DCAF16	577.486	-0.234059	0.108674	0.00506869	0.0658613
MAGI3	925.267	-0.255689	0.1212	0.0050852	0.0659936
TBC1D9	1359.42	0.180154	0.0758361	0.0051143	0.0662544
LGR4	2413.04	-0.28317	0.144643	0.00513379	0.0662544
PDGFRB	124.805	-0.430222	0.28441	0.00513666	0.0662544
VDAC2	2765.37	0.208586	0.0921483	0.00514367	0.0662544
NEK6	4405.16	-0.33086	0.188974	0.00514796	0.0662544
CLCF1	349.033	-0.325607	0.176853	0.00514922	0.0662544
CHERP	248.154	-0.338469	0.190521	0.0051498	0.0662544
SLC39A6	2762.39	0.174494	0.0731212	0.00517178	0.0664551
RPL36A	1585.11	-0.202113	0.0895919	0.00521581	0.0668468
REEP1	206.115	0.39269	0.246037	0.00522951	0.0668468
LIPA	1009.56	0.255587	0.124959	0.00522965	0.0668468
PXK	373.181	-0.300508	0.158934	0.00523272	0.0668468
ADRA2B	71.6897	-0.519022	0.394773	0.00523433	0.0668468
DLGAP4	1301.6	0.23039	0.104961	0.00526987	0.0671625
ADD3	882.138	-0.302776	0.159035	0.00527194	0.0671625
ZIC1	2074.1	-0.182509	0.0778326	0.00529256	0.0673429
MTMR10	246.849	-0.441391	0.312479	0.0053169	0.0675635
CDR2L	522.982	0.298119	0.157856	0.00532575	0.0675635
GSK3B	377.399	0.318548	0.175879	0.00532935	0.0675635
REST	1949.74	-0.18406	0.0794019	0.00534368	0.0676138
LRIG2	155.521	-0.507938	0.596103	0.00535219	0.0676138
APMAP	1301.34	0.260247	0.128638	0.00535753	0.0676138
PLXNA4	5765.39	-0.215048	0.097642	0.00535928	0.0676138
PCDHA10	95.907	0.425045	0.278739	0.0053838	0.0678411
ANKLE2	1137.49	0.203377	0.0901796	0.00540093	0.0679748
HS3ST3B1	2000.28	0.264725	0.138256	0.00543774	0.0683555
LHFPL2	688.203	0.258524	0.128119	0.00545943	0.0685455
NREP	751.959	-0.250973	0.121692	0.00547186	0.0686188
SCD	17079.7	-0.172594	0.0728196	0.00551802	0.0691146
ATP6V0E1	731.296	0.253884	0.123581	0.00554465	0.0692442
EHD1	828.218	0.242077	0.115941	0.00554802	0.0692442
DCLK2	591.931	-0.449309	0.411995	0.00554902	0.0692442
ATPAF1	448.137	-0.294087	0.156235	0.00555495	0.0692442
ANKFN1	50.5659	-0.139589	0.262599	0.00556769	0.06932
SEC61A2	97.2425	-0.425904	0.291451	0.00558335	0.069371
PPP1R3B	763.519	-0.215796	0.0985532	0.00559208	0.069371
TXNDC9	398.536	0.258542	0.128766	0.00559279	0.069371
EARS2	566.405	-0.257538	0.131187	0.00559841	0.069371
MAN2C1	574.057	-0.301519	0.164017	0.00561137	0.0694491
SLC38A7	292.995	0.280311	0.146265	0.00562673	0.0695565
WWC2	1530.74	0.20633	0.095823	0.00565294	0.0697978
PABPN1	965.961	-0.306929	0.17012	0.00566215	0.0698287
WNK2	59.8473	-0.526832	1.06798	0.00567113	0.0698541
ME1	224.284	0.475702	0.54081	0.00567762	0.0698541
PYGB	5255	0.298032	0.192191	0.00570128	0.0698995
CLIC1	1976.16	0.354283	0.22843	0.00570302	0.0698995
VASN	482.898	-0.44928	0.416614	0.00570549	0.0698995
PRPF38B	286.343	-0.303478	0.164417	0.00570985	0.0698995
PLCE1	795.879	-0.385554	0.266741	0.00571484	0.0698995
EPHB4	1521.25	0.223509	0.105639	0.00572432	0.0699333
CAPN5	558.159	-0.258064	0.127644	0.00576016	0.0702069
DAP	1963.23	0.24118	0.118659	0.00576019	0.0702069
SPINT2	112.815	-0.4395	0.323531	0.00578511	0.0704283
ARHGAP10	110.053	0.412807	0.276033	0.005802	0.0705515
PEA15	7989.95	-0.248766	0.127063	0.00582594	0.0706597
CSMD2	168.995	0.474722	0.435444	0.0058278	0.0706597
ACOX1	2253.87	-0.215872	0.10103	0.00583124	0.0706597
PREX2	434.173	-0.374817	0.243416	0.0058677	0.0710189
LAMB2	447.33	-0.300422	0.165224	0.00588061	0.0710908
TMEM184B	992.124	0.2153	0.0957807	0.00588729	0.0710908
TPM3	3559.32	0.222886	0.104906	0.00591154	0.0713011
HSDL2	1109.74	-0.276643	0.145759	0.00592694	0.0714043
RRAGA	1184.25	0.208288	0.095079	0.00594059	0.071486
SNCAIP	221.503	-0.454824	0.40791	0.0059567	0.0715972
PFN1	6795.47	0.218826	0.102577	0.00598723	0.0718813
PNP	502.856	0.346336	0.216084	0.00604489	0.07249
RFTN1	814.223	-0.233357	0.112386	0.00606047	0.0725933
HDC	110.806	-0.489436	0.518225	0.00608052	0.0727498
SLC4A4	54.0884	-0.521481	0.469958	0.00610441	0.0728759
SYNDIG1	464.642	-0.278124	0.148895	0.00610505	0.0728759
TMEM132A	4922.96	0.22942	0.109506	0.00614063	0.0731997
MRPS10	450.917	0.266492	0.138569	0.00614622	0.0731997
RGS4	963.181	-0.334559	0.198902	0.00619747	0.0737259
DUSP14	834.718	0.223681	0.10537	0.00623143	0.0740453
KIAA2026	298.797	-0.310834	0.178223	0.00626717	0.0743477
FAM117B	173.535	-0.346448	0.214309	0.00627225	0.0743477
GNB4	552.462	0.242659	0.117977	0.00628541	0.0743477
GPR176	2525.16	0.185477	0.0820003	0.00629041	0.0743477
RASL11B	133.179	0.466038	0.464984	0.00629255	0.0743477
NUSAP1	938.124	-0.247761	0.123191	0.00632789	0.0746805
MAP2K4	99.1184	0.490854	0.51061	0.00635858	0.0749578
PDGFB	135.443	0.437399	0.343396	0.00636577	0.0749578
SPNS1	797.418	0.279591	0.151598	0.00637736	0.0750096
TRIM41	168.058	-0.412733	0.30667	0.00639554	0.0751386
ATP13A2	4834.22	0.244546	0.121292	0.00642348	0.0753818
ZNF33B	280.58	-0.33046	0.19868	0.00645316	0.075645
SKA2	618.424	-0.275755	0.147655	0.00654556	0.0766419
CYSTM1	225.098	0.439032	0.408895	0.00656653	0.0767841
SENP6	1500.77	-0.23508	0.11571	0.00657244	0.0767841
RAB11FIP5	280.112	0.280506	0.153459	0.00658673	0.0768648
STK38	644.358	0.246831	0.125027	0.00661105	0.0770623
RADX	142.789	0.420917	0.340297	0.00662286	0.0771137
PWP2	936.367	0.197639	0.0926078	0.00664087	0.0772372
PRDM1	283.718	0.274546	0.147717	0.00670195	0.0778606
PRADC1	128.687	0.390301	0.27663	0.0067124	0.0778953
BSG	8443.72	0.163172	0.0699586	0.00673293	0.0779938
PAK1	448.886	0.233473	0.115142	0.00673586	0.0779938
POMP	1060.59	0.244378	0.123318	0.00674597	0.0780242
CHRNA9	232.976	0.426987	0.420939	0.00676616	0.0780997
WSB2	2119.63	0.180038	0.0797451	0.00676749	0.0780997
SOCS3	780.92	-0.338902	0.219507	0.00680613	0.0784124
ERVK3-1	144.821	0.39896	0.286561	0.00680963	0.0784124
FAM189A1	224.716	0.37281	0.259446	0.00684112	0.0785788
PHF21A	830.974	-0.20415	0.095066	0.0068443	0.0785788
TMX1	1826.73	-0.190931	0.0867345	0.00684801	0.0785788
ARIH2	725.877	0.19917	0.0922161	0.00685425	0.0785788
CDH2	5505.75	-0.216155	0.103621	0.00688313	0.0788232
CLN5	365.473	0.307728	0.183158	0.00694569	0.0794523
CREBZF	597.88	-0.321131	0.195386	0.0069557	0.0794795
ILKAP	139.627	0.394317	0.294141	0.00697858	0.0796121
FBXW2	370.874	0.254138	0.131988	0.00698258	0.0796121
SLC35A2	402.288	0.254513	0.132558	0.00699752	0.0796952
GCC2	818.025	-0.247186	0.127207	0.0070151	0.079729
DZIP3	615.392	-0.25485	0.136306	0.00701579	0.079729
NIBAN2	9740.61	0.239715	0.124375	0.00702392	0.0797346
MGAT1	821.281	0.257865	0.136693	0.00705294	0.0799769
TRIM45	342.346	-0.331928	0.209505	0.00706729	0.0800524
SLC7A11	76.2909	0.149646	0.284579	0.00711215	0.0803401
SEC13	1197.83	0.201324	0.0947702	0.00711842	0.0803401
SPRY4	1001.2	-0.24911	0.132931	0.00712041	0.0803401
CECR2	135.507	-0.390144	0.288507	0.00712352	0.0803401
SAP30BP	696.718	-0.218182	0.10522	0.00713236	0.0803528
TTC13	102.925	0.393054	0.288196	0.00714886	0.0803825
KCNH1	110.297	0.374981	0.264851	0.00715043	0.0803825
AFMID	152.565	-0.336888	0.216526	0.00718592	0.0806945
SH3RF3	312.997	0.318972	0.196762	0.00721158	0.0808117
SRGAP2	1295.73	-0.266749	0.147964	0.00721187	0.0808117
FUCA2	535.095	0.244135	0.1267	0.00723348	0.0809668
CHD7	1014.89	-0.26598	0.141293	0.00728326	0.0813439
CISD2	463.443	0.256594	0.137436	0.00729369	0.0813439
ZFHX3	918.063	-0.287497	0.165166	0.00729648	0.0813439
SARS	2343.78	0.19149	0.0883015	0.0072984	0.0813439
CDK5	194.243	0.321594	0.200213	0.00732643	0.0814883
ALG1	284.869	0.321684	0.202385	0.00732699	0.0814883
HRH2	380.151	0.303237	0.180472	0.00733769	0.0815203
SURF4	626.036	0.262074	0.14277	0.00734934	0.0815484
MPDZ	2765.17	-0.249228	0.132415	0.00735587	0.0815484
GRIK3	316.869	-0.337039	0.221267	0.0073704	0.0816226
MSN	11745.8	0.180303	0.0812753	0.00748094	0.0826494
HARS	1398.63	0.229288	0.115938	0.00748142	0.0826494
APCDD1L	503.269	0.306291	0.188039	0.00748691	0.0826494
PALM	255.774	-0.378858	0.302235	0.00752997	0.082887
NKTR	1018.19	-0.311121	0.191183	0.00754329	0.082887
ADAMTS12	215.17	0.347207	0.235814	0.00754558	0.082887
BBOX1	60.8241	-0.460671	0.61716	0.00755068	0.082887
LDLRAD3	2825.27	-0.307998	0.187102	0.00755594	0.082887
ELMSAN1	456.542	-0.383023	0.483573	0.00756276	0.082887
RPS25	3260.72	-0.184338	0.0793741	0.00756411	0.082887
BCL7A	484.019	-0.230403	0.11653	0.0076415	0.0836472
AQP4	126.775	-0.0969698	0.18088	0.00765636	0.0836691
CRTAP	1036.24	0.24305	0.125082	0.00766888	0.0836691
ULK2	400.945	-0.327307	0.217287	0.00767542	0.0836691
ACACB	59.755	-0.429254	0.390222	0.00767563	0.0836691
MEGF9	1406.7	-0.305073	0.190729	0.00768683	0.0837038
ZNF445	719.813	-0.276726	0.155099	0.00773887	0.0841825
COX5B	1348.93	-0.172294	0.0769191	0.0078489	0.0852903
PPARG	49.9377	-0.134794	0.24627	0.00787584	0.0854079
PCDH17	565.482	0.281824	0.166275	0.00787611	0.0854079
RAMP1	123.833	-0.389868	0.322557	0.00789561	0.0855303
ZNF418	52.4552	-0.149818	0.284292	0.0079232	0.08574
VANGL2	973.589	-0.316566	0.212251	0.00793954	0.0858277
DIRAS2	47.4359	0.459773	0.858721	0.00795276	0.0858816
CPT1A	511.597	-0.292345	0.176686	0.00797536	0.0860364
AZIN1	1416.93	-0.237445	0.123382	0.00800379	0.0862539
ACTR1A	2221.2	0.172773	0.0787791	0.00802005	0.0862725
FGFR2	211.208	-0.183142	0.381238	0.00802809	0.0862725
PELO	259.839	0.299629	0.183801	0.00803036	0.0862725
ELOVL1	1097.15	0.197303	0.093456	0.0080529	0.0863691
RBM6	597.56	-0.256551	0.140252	0.00805593	0.0863691
FZD4	261.19	-0.376728	0.318325	0.00807041	0.086426
SON	6547.98	-0.236473	0.123818	0.00808139	0.086426
KIF3A	425.974	-0.255351	0.139918	0.00808611	0.086426
VAV3	242.762	0.345227	0.244094	0.00810714	0.0865619
RPS18	6916.44	-0.143443	0.0611198	0.00819562	0.0874171
ZNF680	244.848	-0.340165	0.247905	0.00821427	0.0875265
TMEM115	569.144	0.258447	0.142319	0.00827773	0.0881126
ERI1	544.62	-0.227055	0.116135	0.00830448	0.0883072
PHLDA3	844.541	0.239697	0.126017	0.00831671	0.0883139
SLCO3A1	512.193	0.244354	0.132355	0.00832206	0.0883139
PLAAT4	156.265	-0.392934	0.365024	0.00833668	0.088379
DPP4	303.779	0.366816	0.30077	0.00834941	0.0884071
PCSK7	777.214	0.216235	0.108556	0.0083563	0.0884071
PLCD1	301.911	-0.372395	0.348064	0.00839825	0.0887608
ANKRD1	717.052	0.140535	0.258378	0.00842	0.0889006
S100A11	1416.73	0.273192	0.159615	0.00844854	0.0891116
CD82	50.048	0.421038	0.720728	0.00846247	0.0891683
KIF15	308.801	-0.289893	0.176329	0.00849864	0.0894589
VAT1	3066.04	0.214353	0.107428	0.00855241	0.0898509
ALDH5A1	442.384	-0.301771	0.191612	0.00855312	0.0898509
POGZ	1760.01	-0.243978	0.131983	0.00858691	0.090115
ASB1	2235.57	-0.183007	0.0853363	0.00861324	0.0903004
TMEM170A	367.746	-0.29844	0.188941	0.0086543	0.0906396
WBP1	610.769	-0.307343	0.202488	0.00868113	0.0907728
F2R	3067.49	0.154676	0.0687641	0.00868443	0.0907728
BOP1	1315.27	0.232445	0.121647	0.00870736	0.0909013
ELOB	1047.25	0.224174	0.115858	0.00871417	0.0909013
SDHB	661.715	0.214214	0.106996	0.00874609	0.0910859
ZNF362	318.92	-0.308441	0.202385	0.00874935	0.0910859
HS3ST3A1	1176.49	0.22087	0.113747	0.0087663	0.0911713
FZD6	494.003	0.236948	0.127632	0.00879395	0.0913676
ZPR1	590.767	0.249609	0.138668	0.00885926	0.0919546
ZKSCAN1	2585.35	-0.241923	0.126063	0.00887541	0.0920214
CLK1	212.411	-0.357002	0.28847	0.00888336	0.0920214
NPC2	794.628	0.20386	0.101025	0.00889436	0.0920438
EIF2B1	685.024	0.243874	0.133349	0.00894437	0.0924696
M6PR	1772.41	0.205218	0.102415	0.00898327	0.092756
ZNF107	367.463	-0.285738	0.17661	0.00898988	0.092756
CCT7	5336.19	0.223881	0.117195	0.00905709	0.093357
MARS	2102.24	0.221211	0.114138	0.00906868	0.0933841
DYNLT3	867.318	0.287908	0.184218	0.00909386	0.0935509
DBNDD1	1095.04	0.211416	0.1069	0.00912832	0.0937928
GSTM4	191.577	-0.297912	0.192256	0.00913912	0.0937928
STOML1	168.421	0.320897	0.22591	0.00914437	0.0937928
RAP1B	1061.84	0.206799	0.101009	0.00918538	0.0939778
GLB1L2	154.532	-0.303278	0.19806	0.00918722	0.0939778
SYAP1	674.388	-0.233052	0.124648	0.00919271	0.0939778
SYT11	7061.68	-0.19045	0.0873127	0.00919848	0.0939778
PRKAB2	691.907	0.273799	0.164829	0.00921034	0.0940068
NAB2	1281.66	-0.217629	0.112228	0.00922431	0.0940573
PDE3A	164.399	-0.367139	0.359042	0.00924247	0.0941503
CIB1	418.7	0.276534	0.169135	0.00926258	0.094263
PPIC	77.4916	0.380685	0.340967	0.00928484	0.0943603
SNRPB	1556.96	0.224871	0.118682	0.00929025	0.0943603
SDF2L1	285.067	0.28368	0.174038	0.00930029	0.0943703
TGFB1I1	868.501	0.231567	0.124492	0.00932985	0.0944646
FAM98B	237.292	-0.281519	0.173654	0.00933489	0.0944646
PLEKHM2	831.063	0.216678	0.112217	0.00933678	0.0944646
ADGRL1	939.575	-0.326964	0.254448	0.0094349	0.0953648
NANS	290.268	0.331048	0.251975	0.00945324	0.0954287
MAP1LC3B	1887.58	0.158621	0.0728941	0.00945954	0.0954287
FTSJ1	735.961	0.211517	0.107606	0.00947847	0.0955273
LPCAT1	1489.79	-0.184886	0.0886842	0.00960402	0.096671
TNFRSF19	715.347	0.260986	0.150939	0.00961051	0.096671
CD9	340.072	0.24316	0.133295	0.00963524	0.0968262
SEPTIN8	1242.92	-0.264626	0.158103	0.00964824	0.0968635
WFS1	899.368	0.222959	0.117125	0.00967693	0.0970399
FBLN7	177.137	-0.307728	0.646515	0.00968444	0.0970399
PRELID1	1221.37	0.258637	0.155688	0.00970499	0.0970707
SLC9A7	115.483	0.359332	0.575024	0.00970614	0.0970707
TMEM267	120.144	0.340807	0.26976	0.00975386	0.0974545
SLC25A13	807.589	0.196737	0.0975067	0.00977372	0.0975593
ARHGEF6	2145.04	-0.204659	0.1036	0.00978909	0.0976192
RALBP1	1082.11	0.173585	0.0815471	0.009815	0.0977841
RER1	987.961	0.181722	0.0871404	0.00985941	0.0980442
SHISA5	1988.78	0.193168	0.094631	0.00985993	0.0980442
SLC25A32	317.361	0.249583	0.143289	0.00987279	0.0980785
SLC35B3	217.681	0.300139	0.20314	0.00988536	0.0981098
PAM	4399.34	-0.1487	0.0662348	0.00991087	0.0982283
VSNL1	84.4881	0.16291	0.312531	0.00992498	0.0982283
ATAT1	397.408	-0.225065	0.120835	0.00993413	0.0982283
NCOA6	839.886	-0.213326	0.111586	0.00993954	0.0982283
TMEM263	1809.79	0.178056	0.0846386	0.00994442	0.0982283
FYN	2711.7	-0.224674	0.120095	0.00997913	0.098427
PARL	309.544	0.355798	0.312848	0.00998343	0.098427
SOX9	2287.13	-0.215402	0.114449	0.0100094	0.0984505
ARCN1	1911.36	0.195227	0.0964933	0.0100139	0.0984505
C1RL	118.432	-0.351357	0.311022	0.0100165	0.0984505
MMRN1	143.383	-0.124472	0.220691	0.0100236	0.0984505
NF2	3429.26	0.196884	0.097864	0.0100335	0.0984553
PAQR3	622.528	0.258722	0.157889	0.0100438	0.0984637
TULP4	2567.09	0.203915	0.101901	0.0100656	0.0985184
TMED10	4208.5	0.166023	0.0779559	0.010072	0.0985184
MYO1C	979.77	0.212979	0.11185	0.0100833	0.0985184
RWDD2B	404.717	0.275158	0.174464	0.0100872	0.0985184
F3	1050.45	-0.134533	0.240564	0.0100995	0.0985458
UBA5	471.729	0.219609	0.115031	0.0101256	0.0987085
CASP7	216.326	0.32716	0.276382	0.0101439	0.0987939
LMF2	1091.49	0.186373	0.0922492	0.0101598	0.0988458
SVEP1	1667.51	0.257327	0.159457	0.0101682	0.0988458
PSD3	3424.1	-0.212248	0.110554	0.0101965	0.0990282
U2SURP	1423.96	-0.26449	0.161725	0.0102567	0.0995203
LPL	159.724	-0.333554	0.271416	0.01029	0.0996718
SLC39A7	2006.15	0.159308	0.0731068	0.0102914	0.0996718
TOMM40	1356.41	0.218146	0.116209	0.010322	0.0998287
SLC27A1	563.881	-0.280659	0.183873	0.0103295	0.0998287
TXN	2030.21	0.257944	0.158346	0.0103364	0.0998287
C19orf47	80.5257	0.36611	0.357766	0.0103621	0.0999848
PLCG1	2079.62	-0.209869	0.109786	0.0103925	0.100185
FUT8	1289.62	-0.17559	0.0840304	0.0104408	0.100558
MFSD14A	184.481	-0.235454	0.669871	0.0104592	0.100617
FAM107A	264.726	-0.250073	0.561856	0.0104663	0.100617
MMADHC	1252.74	0.223524	0.120572	0.0105127	0.100971
MAN1A2	1244.23	0.197194	0.101197	0.0105295	0.100973
SYNC	613.212	-0.24708	0.144279	0.0105323	0.100973
GOT1	290.545	0.277798	0.177553	0.0105769	0.101306
RPS9	3972.15	-0.170917	0.0806337	0.0105905	0.101324
MAPKBP1	929.093	0.203032	0.101859	0.0105981	0.101324
SCARB1	2426.77	0.169108	0.0795124	0.0106307	0.101542
QSOX1	1793.01	0.178297	0.0874466	0.0106593	0.101722
ACTR1B	1100.09	-0.237849	0.134489	0.0107242	0.102248
STAG2	1594.41	-0.195562	0.0991721	0.0107561	0.102458
PCCA	243.034	-0.296062	0.202226	0.010766	0.102459
ACVR2A	514.753	-0.306172	0.224364	0.0107881	0.102529
MAST2	1332.34	0.20686	0.108322	0.010793	0.102529
INF2	1500.02	0.22369	0.12333	0.0108172	0.102665
EGR1	88.9211	-0.0781392	0.159684	0.01084	0.102762
VANGL1	249.71	0.274033	0.178641	0.0108472	0.102762
ZDHHC9	1157.69	0.175084	0.0839244	0.0108722	0.102863
RANBP17	76.86	0.317512	0.795493	0.0108775	0.102863
RNF14	621.601	0.237882	0.136014	0.010918	0.103072
ESRRG	97.6049	-0.287442	0.674636	0.0109195	0.103072
CD46	1565.02	0.20149	0.105066	0.0109678	0.103434
NPRL3	497.1	0.276673	0.183124	0.0109955	0.103602
ANKRD12	795.134	-0.293984	0.217812	0.0110567	0.103917
C11orf96	1708.6	-0.241438	0.141672	0.0110573	0.103917
DAG1	6240.27	-0.188485	0.0942106	0.0110589	0.103917
POLDIP3	1016.07	-0.183815	0.0908649	0.011073	0.103957
SLC39A3	210.478	0.295046	0.208701	0.0110969	0.104087
DRAXIN	522.675	0.308056	0.252154	0.0111224	0.104232
TM9SF2	2364.3	0.150224	0.0691527	0.01116	0.104491
RNF145	2625.76	-0.193921	0.0989432	0.0111705	0.104495
ARL2BP	1316.91	0.182308	0.0897133	0.0112001	0.104678
TMTC4	211.32	-0.329893	0.311878	0.0112544	0.105014
SLC38A5	943.411	0.300586	0.238956	0.0112652	0.105014
TICAM2	177.257	0.328964	0.295156	0.0112663	0.105014
TBL2	408.693	0.223407	0.124436	0.0113354	0.105564
AATK	52.5134	-0.119272	0.212444	0.0113641	0.105737
OPLAH	370.001	-0.271506	0.179201	0.0113816	0.105805
RAI1	1546.72	-0.21132	0.11271	0.0114205	0.106022
ZMYND8	694.386	-0.219661	0.121306	0.0114425	0.106022
COA4	319.418	0.284437	0.199805	0.0114441	0.106022
ECE1	776.261	0.218979	0.127042	0.0114462	0.106022
EXD3	108.938	-0.327225	0.283863	0.0114582	0.106022
TMEM192	174.221	0.283112	0.198017	0.0114659	0.106022
CIAPIN1	676.003	0.196998	0.102536	0.0114979	0.106163
RAD52	168.419	-0.30123	0.221333	0.0115019	0.106163
TTF1	102.65	0.325807	0.272695	0.0115118	0.106163
OCLN	299.933	-0.275106	0.185809	0.0115466	0.106324
CXCL12	65.9798	0.102892	0.18786	0.0115497	0.106324
MCFD2	2984.04	0.144579	0.0671904	0.0116458	0.107114
ITPRID2	3398.79	-0.174544	0.0840369	0.0116853	0.107345
CAMK1D	273.271	0.299314	0.227084	0.0117129	0.107345
SEMA6B	81.0393	-0.0624235	0.146803	0.0117138	0.107345
MTDH	2693.65	0.182931	0.0906636	0.0117211	0.107345
RPL14	4346.11	-0.152768	0.0706267	0.0117318	0.107345
TP53RK	219.153	0.260637	0.163104	0.0117327	0.107345
ZNF449	97.0026	-0.332608	0.467677	0.0117695	0.107588
STX16	678.732	-0.225159	0.125162	0.0118416	0.108132
ALG2	457.117	0.217667	0.123975	0.0118498	0.108132
PIPOX	421.756	-0.312723	0.297278	0.0118649	0.108146
DRAP1	564.528	0.211134	0.116097	0.0118721	0.108146
COL22A1	626.293	0.271286	0.194874	0.0119228	0.108513
MAPKAPK2	1471.65	0.173733	0.0852533	0.0119507	0.108672
PTCD3	1383.73	-0.156588	0.0738016	0.0119896	0.108931
PEG10	235.275	0.280798	0.198204	0.0120084	0.109007
ISYNA1	917.762	-0.30681	0.333387	0.0120404	0.109118
BRD3	823.986	-0.22905	0.132785	0.0120593	0.109118
IDH2	1346.45	-0.239611	0.144471	0.0120634	0.109118
NLN	1208.53	-0.231002	0.135053	0.0120719	0.109118
NDRG4	1011.21	-0.168422	0.0819181	0.012073	0.109118
NCALD	105.434	0.209955	0.454919	0.0121275	0.109515
PCDHB14	178.131	0.307125	0.251226	0.0121836	0.109926
MFSD6	171.6	0.310373	0.264809	0.0122174	0.110117
NOP53	1136.77	-0.280727	0.190744	0.0122258	0.110117
C1GALT1	394.229	-0.258908	0.168105	0.0123065	0.110632
HSPA5	9408.85	0.157074	0.0749848	0.0123074	0.110632
CPNE2	252.885	-0.282417	0.202195	0.0123252	0.110632
JADE1	351.761	-0.262604	0.173267	0.0123333	0.110632
CD44	16324.9	-0.117469	0.0513589	0.0123361	0.110632
PRPF40B	332.612	-0.253463	0.160583	0.0123494	0.110656
KLHL25	436.544	-0.256012	0.163999	0.0123759	0.110798
MDM4	322.382	-0.291827	0.230874	0.0123962	0.110885
MYBBP1A	1591.68	0.220875	0.124011	0.0124088	0.110902
HMGCS1	2189.18	-0.208409	0.112661	0.0124289	0.110986
EEPD1	87.6801	-0.324436	0.404723	0.0125007	0.111464
ZNF474	53.5261	0.0896007	0.171306	0.0125037	0.111464
RALGAPB	2118.75	0.182285	0.0922082	0.0125476	0.11169
CTDSPL2	449.31	-0.227936	0.132385	0.0125505	0.11169
USP11	1358.37	-0.19332	0.102068	0.0125989	0.112025
BTG1	613.172	0.220478	0.124818	0.0126252	0.112142
FASTK	170.521	-0.289543	0.469362	0.0126384	0.112142
L3HYPDH	494.838	-0.225894	0.132775	0.0126443	0.112142
PGM2L1	821.049	0.275209	0.207445	0.0126614	0.112189
TMED7	2714.18	0.16668	0.08159	0.0126923	0.112189
GLUL	3196.4	-0.194028	0.0990099	0.012696	0.112189
SPAG9	2571.19	-0.220966	0.125306	0.0126981	0.112189
FZD5	191.612	-0.254953	0.488418	0.0127035	0.112189
FAM168A	3367.82	-0.202701	0.111473	0.012756	0.112557
APPL2	315.279	-0.265118	0.17937	0.0128362	0.113078
ATAD3A	807.72	0.236807	0.143398	0.0128367	0.113078
LRRC8B	275.407	0.253773	0.163924	0.0128587	0.11309
PPME1	1476.48	0.231188	0.141171	0.0128757	0.11309
MLH1	582.584	0.224301	0.132604	0.0128788	0.11309
EIF4ENIF1	353.091	0.261163	0.182889	0.0128815	0.11309
CYCS	1695.24	0.251955	0.161759	0.0129792	0.113774
GRIN2B	198.651	-0.308481	0.301854	0.0129812	0.113774
RAB43	115.38	0.311422	0.291546	0.0130188	0.114007
CALM2	4733.57	0.138032	0.0637562	0.0130381	0.11408
SLC35E2A	277.685	-0.265099	0.182956	0.0131109	0.114621
HOXB3	635.782	0.216581	0.124756	0.0131303	0.114695
AMPD2	1244.78	0.19194	0.102155	0.0131447	0.114725
ARHGEF26	506.374	-0.255099	0.170305	0.0131628	0.114787
RABAC1	519.242	0.230424	0.136504	0.0131938	0.11496
RPL36	2851.38	-0.170831	0.0853955	0.0132811	0.115624
SSX2IP	2478.95	-0.161367	0.078086	0.013313	0.115744
COL7A1	499.037	0.293868	0.27544	0.0133171	0.115744
FAM160A1	85.8169	-0.301579	0.452506	0.0133339	0.115794
DPYD	1121.8	-0.257428	0.17669	0.0133829	0.116119
TARBP1	163.501	-0.274648	0.199304	0.0133938	0.116119
PSMD2	6148.85	0.227292	0.145154	0.0134048	0.116119
ZNF273	64.4073	-0.150647	0.27364	0.0134183	0.11614
EDEM2	320.102	0.24303	0.153012	0.0134329	0.116169
DENND4A	349.505	-0.29869	0.291705	0.013513	0.116765
SBK1	173.291	-0.300715	0.276378	0.0135469	0.116961
TOP2B	2872.81	-0.168243	0.0816673	0.0135703	0.117066
MBIP	104.708	-0.302482	0.414882	0.01359	0.117139
BBOF1	68.6595	0.245671	0.548606	0.0136183	0.117286
JARID2	630.485	0.212992	0.123614	0.0136439	0.117332
NBR1	578.562	-0.21622	0.128906	0.0136461	0.117332
FAM117A	92.9205	-0.311017	0.347068	0.0137071	0.117759
MTMR4	948.075	-0.198658	0.107992	0.0137562	0.118024
SLC4A8	397.101	-0.23115	0.139885	0.0137666	0.118024
SUV39H2	420.858	-0.293303	0.284709	0.0137719	0.118024
HAUS4	182.754	-0.278157	0.223891	0.0137949	0.118035
ACLY	4608.85	0.193638	0.0992766	0.0137959	0.118035
MAP2K3	1160.59	0.194331	0.105754	0.0138119	0.118075
NMNAT2	246.274	0.282911	0.225087	0.0138624	0.118336
PLEKHA5	617.095	-0.196041	0.105053	0.0138651	0.118336
DDX3X	2189.96	-0.164888	0.0796115	0.0139391	0.118871
ACTN4	10951.8	0.135156	0.0625096	0.013967	0.118923
BIVM	84.2206	-0.218036	0.455877	0.01398	0.118923
CHST6	142.869	-0.201853	0.384861	0.0139886	0.118923
OBSCN	291.347	-0.288564	0.34876	0.013991	0.118923
TMEM104	596.667	0.202516	0.113363	0.0140249	0.119114
EIF6	1363.01	0.223995	0.135721	0.0140416	0.119159
COBL	1074.81	0.165519	0.0822738	0.0140882	0.119457
DSG2	292.791	0.251561	0.170129	0.0141393	0.119793
ITPKC	699.37	-0.226788	0.138285	0.0141574	0.119849
IKBIP	865.136	0.219772	0.130456	0.0141777	0.119924
U2AF1	375.191	-0.246149	0.15956	0.0141918	0.119945
NFIB	2949.41	-0.259448	0.191487	0.0142259	0.119969
PITRM1	727.248	0.217938	0.131415	0.0142326	0.119969
PARP1	2068.13	-0.180223	0.0930335	0.0142526	0.119969
ARHGEF25	172.636	-0.286078	0.242007	0.0142577	0.119969
SCAMP3	669.093	0.234571	0.148437	0.0142604	0.119969
ENOX2	153.621	0.293753	0.407903	0.0142636	0.119969
TJP2	263.33	0.276346	0.387376	0.0143867	0.120831
SLC35B2	1125.02	0.171145	0.0881694	0.0143894	0.120831
POLR3H	694.015	0.246851	0.164745	0.0144298	0.121073
LRP10	2595.57	0.164796	0.0841456	0.0144513	0.121156
CDH1	106.16	-0.136254	0.238993	0.014528	0.121701
ARMC5	86.5518	-0.257316	0.473713	0.0145477	0.121705
TMEM63B	1061.67	0.252573	0.175066	0.0145551	0.121705
RNF44	1072.01	-0.203452	0.116538	0.0145635	0.121705
PCED1A	235.386	-0.262014	0.189595	0.0146067	0.121884
CNOT6L	515.527	-0.240438	0.155516	0.0146083	0.121884
PBX1	126.603	-0.217554	0.417648	0.0146383	0.122
LRP1B	1348.17	-0.273982	0.247447	0.0146545	0.122
FZR1	995.476	0.20799	0.119753	0.0146573	0.122
ZBTB12	204.549	-0.276904	0.235281	0.0147815	0.122751
ARHGEF1	678.344	0.226019	0.140327	0.0147827	0.122751
SOCS2	425.651	-0.25206	0.174585	0.0147965	0.122751
NR2F1	73.6139	0.273184	0.439451	0.0148038	0.122751
RALB	230.388	0.25521	0.176778	0.0148064	0.122751
SLC35D2	218.076	0.242558	0.1588	0.0148246	0.122804
ACP6	272.455	-0.242928	0.16314	0.0148877	0.123228
PLA2G15	384.495	0.232172	0.146362	0.0149115	0.123328
CPNE7	152.102	-0.264599	0.429814	0.0149592	0.123624
MAPK1IP1L	837.434	-0.193593	0.106352	0.0151068	0.124674
GRIA3	112.594	-0.289107	0.271151	0.0151102	0.124674
ZMYM3	1284.45	-0.158696	0.0795345	0.0151752	0.125033
SDF2	496.603	0.191469	0.104966	0.0151777	0.125033
CAND2	114.232	-0.289454	0.345886	0.0152341	0.125398
NEBL	118.951	-0.271997	0.398594	0.0152977	0.125822
MUL1	509.075	0.201213	0.114519	0.0153295	0.125985
PMM2	491.369	0.223582	0.136157	0.0153519	0.126069
SMTN	169.704	0.282855	0.293034	0.0154041	0.126273
RNF2	530.433	-0.256583	0.186876	0.015435	0.126273
ROM1	68.8761	-0.289768	0.377234	0.0154393	0.126273
UBE2E3	1353.94	0.180907	0.0972383	0.015441	0.126273
TCEAL4	514.954	-0.211818	0.123399	0.0154543	0.126273
PSMB5	1452.44	0.185951	0.106905	0.0154599	0.126273
B3GAT3	1077.68	0.192481	0.107578	0.0154615	0.126273
ZBTB1	729.868	-0.238691	0.160972	0.015481	0.126334
PPP2R2B	74.9133	-0.222157	0.42566	0.0155456	0.12673
TMEM50A	1063.78	0.165903	0.0848941	0.0155706	0.12673
SCRN1	6773.44	-0.171539	0.0874053	0.0155718	0.12673
ACADM	691.744	-0.206273	0.119362	0.0155782	0.12673
STAT1	334.959	0.275324	0.315381	0.0156426	0.127154
ARNTL2	864.352	0.204065	0.11781	0.0156596	0.127174
MAPK8IP3	2243.28	-0.227456	0.147671	0.0156709	0.127174
CLIP3	769.483	-0.258761	0.192012	0.0156817	0.127174
CEP68	802.802	-0.221186	0.135857	0.0157271	0.127443
MMP14	2184.46	0.204766	0.120512	0.0157607	0.127545
NTMT1	287.836	0.23088	0.390142	0.0157641	0.127545
TOX	940.014	-0.196474	0.111495	0.0157953	0.127698
NAA16	139.822	-0.276736	0.241022	0.0158135	0.127715
PTPRG	5921.5	0.164783	0.0833503	0.0158219	0.127715
ZBTB21	718.915	-0.282489	0.316134	0.0159301	0.128398
CACNG5	146.726	-0.232975	0.412325	0.0159311	0.128398
GLRB	90.3296	0.203297	0.385225	0.0159631	0.128556
HACD1	319.137	0.23791	0.15954	0.0159789	0.128584
MYL6	7029.93	0.162614	0.0831494	0.0160135	0.128763
SH3BP5L	598.482	0.230339	0.150808	0.0160455	0.128921
BCL2L13	482.577	-0.274125	0.26511	0.0161115	0.129351
SORD	731.366	0.236508	0.167826	0.0161476	0.129541
E2F3	510.32	0.232839	0.153693	0.0161907	0.129787
MVB12A	158.987	-0.259458	0.198318	0.0162045	0.129798
YEATS2	902.947	-0.181881	0.0985006	0.016257	0.130118
PPARD	859.53	-0.21357	0.132048	0.0162836	0.130204
KNTC1	736.553	-0.198494	0.114564	0.0162927	0.130204
SRGAP2C	1792.9	-0.231743	0.146978	0.0163077	0.130224
EIF2S1	1394.61	0.17636	0.0941943	0.0163463	0.130251
INSR	224.966	-0.274278	0.262717	0.0163529	0.130251
HES2	101.279	0.130109	0.225884	0.0163661	0.130251
TRPC4AP	2052.62	0.162813	0.0836344	0.0163684	0.130251
KLHL18	550.176	0.209775	0.127735	0.0163735	0.130251
COPZ1	1648.24	0.162924	0.0837964	0.0164047	0.130399
CCDC85B	584.41	-0.257929	0.30445	0.0164475	0.13064
NDN	181.791	0.169937	0.300416	0.016554	0.131386
SMARCB1	1262.32	-0.168266	0.0878257	0.0166413	0.131978
PIGN	434.5	0.214004	0.130525	0.0166767	0.132158
FAM49B	316.034	0.268472	0.226401	0.0167181	0.132386
KAT6B	783.126	-0.216033	0.137579	0.0167952	0.132895
GGT7	229.855	-0.246441	0.177082	0.0168173	0.132969
JAM2	450.283	-0.247916	0.189672	0.0168446	0.133084
RFTN2	134.79	-0.247833	0.382359	0.0168639	0.133135
NEK4	571.291	-0.189719	0.107759	0.0169363	0.133403
PAQR8	136.346	-0.269434	0.347498	0.0169373	0.133403
GOLGA3	1685.43	0.158913	0.0819909	0.0169574	0.133403
STK39	267.272	0.256309	0.198776	0.0169606	0.133403
BSN	113.881	-0.273677	0.258474	0.0169618	0.133403
ZFP36	592.759	-0.0942786	0.174794	0.0169818	0.13346
CCND3	519.47	0.2085	0.126596	0.0170077	0.133549
PALLD	290.742	-0.0114321	0.126354	0.0170189	0.133549
MOXD1	2299.17	-0.235974	0.167167	0.0170536	0.133721
EVL	940.145	-0.208158	0.1219	0.0170704	0.133752
SLC25A24	443.014	0.201818	0.119458	0.0170979	0.133867
EIF4G1	4969.23	0.148521	0.0742306	0.0171244	0.133974
MAN2B1	1209.2	0.156925	0.0808211	0.0171816	0.134321
HIP1	570.377	-0.254178	0.205531	0.017287	0.135043
PGGHG	110.262	-0.146646	0.251603	0.0173723	0.13555
ZSWIM1	63.079	-0.223929	0.403719	0.0173779	0.13555
PRDX1	4642.92	0.165203	0.0860991	0.0174723	0.136185
NPLOC4	1911.94	0.169352	0.0888498	0.0175013	0.136208
RAB26	107.205	-0.270722	0.303678	0.0175253	0.136208
CHST11	642.213	0.225543	0.142001	0.0175255	0.136208
PLCB3	325.947	0.231893	0.368269	0.0175276	0.136208
LSM14A	996.19	-0.173609	0.0938286	0.0175836	0.136542
AHSA1	886.135	0.199644	0.119872	0.0175998	0.136565
CD47	2099.81	-0.170727	0.0919681	0.0176639	0.136961
RPS6KA3	912.644	0.20161	0.125254	0.0177041	0.137149
MEIS2	602.96	-0.21463	0.138894	0.0177145	0.137149
GATM	114.87	-0.128797	0.22046	0.0177407	0.13725
POU3F1	192.505	0.26548	0.27195	0.0178029	0.137601
CKAP5	5775.25	-0.138521	0.0664948	0.0178125	0.137601
NSD2	3257.35	-0.169497	0.09023	0.0178586	0.137856
ILRUN	1016.17	0.169905	0.0912694	0.0179004	0.137925
REL	72.9579	-0.257299	0.367188	0.0179068	0.137925
ARHGDIA	5654.98	0.180547	0.0995384	0.0179074	0.137925
PIGG	376.94	0.260846	0.230755	0.0179339	0.137977
OSBPL5	412.497	-0.197841	0.117312	0.0179406	0.137977
CCDC86	413.843	0.22566	0.150851	0.018026	0.138532
FRMD6	200.516	0.247373	0.337263	0.018084	0.138875
SLC9A3R1	944.803	-0.204716	0.123191	0.0181116	0.138985
SNX5	1280.6	-0.178162	0.0988401	0.0181386	0.139089
DNAJC10	2283.3	0.156108	0.082596	0.0182077	0.139416
MGAT4B	2475.68	0.170425	0.0918342	0.018208	0.139416
TMEM154	313.275	0.257121	0.250735	0.0182634	0.139666
KIAA1109	1797.35	-0.223223	0.149876	0.0182794	0.139666
GALNT2	4685.42	0.132339	0.064982	0.0182808	0.139666
SNTB1	163.077	-0.244605	0.342104	0.0183075	0.139671
GOLGA8A	243.019	-0.258307	0.339933	0.0183216	0.139671
CLIP2	1863.13	-0.162685	0.0852081	0.0183335	0.139671
MARS2	178.771	-0.262669	0.267853	0.018335	0.139671
MAP3K5	303.826	0.260758	0.241308	0.0183919	0.140002
FAM189B	881.262	0.185019	0.10523	0.0184155	0.140079
PAFAH1B1	2027.42	0.148736	0.0729465	0.0184296	0.140084
CHN1	968.976	-0.243273	0.19032	0.0184747	0.140323
GLB1L	89.5924	-0.25477	0.357731	0.0184881	0.140323
PPP3R1	1520.68	0.163797	0.0871442	0.0185022	0.140329
DDX1	1824.98	0.16853	0.0942681	0.0185474	0.140549
TIMM22	311.291	0.23141	0.161117	0.0185583	0.140549
FNIP1	641.98	0.194516	0.114298	0.0186033	0.140734
ARSJ	706.547	0.20061	0.123568	0.0186243	0.140734
AKAP9	2215.93	-0.210467	0.135154	0.0186291	0.140734
KLC4	318.99	-0.224973	0.153153	0.0186367	0.140734
ABHD10	356.967	0.212282	0.135657	0.0186732	0.14081
GGCX	913.564	0.208139	0.129585	0.0186737	0.14081
PRDM16	1016.72	-0.223844	0.157241	0.0187389	0.141199
BCAP31	1815.49	0.183166	0.104027	0.0187927	0.141457
JMY	78.6564	-0.243206	0.372695	0.0188004	0.141457
TTLL7	227.78	0.241999	0.184504	0.0188193	0.141498
UBE2D3	2535.45	0.137849	0.0693014	0.0188422	0.141568
ANP32A	718.97	-0.198534	0.11715	0.0188605	0.141603
SLC12A6	80.1416	-0.0738147	0.154829	0.0189257	0.141988
ZNF117	106.311	-0.252863	0.331331	0.018947	0.141988
BOC	2960.25	-0.169543	0.0914678	0.0189589	0.141988
ATP11C	344.851	0.252719	0.229405	0.0189662	0.141988
FAM102B	97.7144	0.261104	0.281451	0.0190248	0.142324
TMTC1	578.295	-0.211469	0.134379	0.0190403	0.142332
ABHD17C	375.662	0.209212	0.132272	0.0190583	0.142332
ELMO1	716.724	-0.237776	0.184374	0.0190669	0.142332
AKR1A1	1064.86	0.169967	0.0947683	0.0191011	0.142485
GPRIN1	366.382	0.253373	0.264839	0.0191249	0.142561
KLHL15	434.197	-0.25289	0.256182	0.0192112	0.143102
ZNF341	48.0178	-0.135595	0.235429	0.0192736	0.143365
PROM1	2815.4	-0.09689	0.177055	0.019274	0.143365
MFSD14B	989.144	0.163899	0.0884004	0.0193026	0.143387
SPOCD1	365.623	0.255469	0.300845	0.0193045	0.143387
PRPF38A	518.191	-0.213281	0.138613	0.0193276	0.143456
TBRG4	719.128	0.205381	0.130527	0.0193612	0.143604
DHRS7	462.576	0.194652	0.116185	0.0193807	0.143646
ST13	3500.85	-0.18971	0.112411	0.0194141	0.143791
RBBP4	3907.66	-0.143242	0.0723395	0.0195843	0.144949
ENHO	142.209	-0.254253	0.287615	0.0196325	0.145139
TAB1	68.6936	-0.20637	0.352865	0.0196479	0.145139
MLLT1	898.658	-0.179143	0.1014	0.0196518	0.145139
KIF13B	1334.1	0.203732	0.128674	0.019685	0.145281
HDDC2	398.47	0.228252	0.166999	0.0197216	0.145407
DHX40	1526.36	-0.191712	0.114856	0.0197299	0.145407
DLX5	50.1306	-0.147759	0.254657	0.0197967	0.145796
HSPA9	706.145	-0.204084	0.129277	0.0198138	0.145819
CDC6	375.873	0.22359	0.157957	0.0198487	0.145973
MAPKAP1	2088.45	0.223866	0.167208	0.0198823	0.146116
TAF7	1748.39	0.147343	0.0757353	0.0198965	0.146118
RPN1	1982.04	0.185129	0.10843	0.0199349	0.146297
EDNRB	637.701	-0.0684377	0.150689	0.0199773	0.146505
CELF2	788.223	0.179447	0.102906	0.020002	0.146583
HIST1H1E	580.554	-0.188163	0.111017	0.0200629	0.146926
NCDN	672.734	0.223776	0.152073	0.0201162	0.147213
ZFP62	210.492	-0.242348	0.200237	0.0201303	0.147213
PRKAR2A	1133.02	0.173217	0.100012	0.0201585	0.147248
CRIP2	996.308	0.202826	0.129755	0.0201634	0.147248
TULP3	352.057	0.227562	0.166751	0.0201938	0.147367
PDIA4	2909.76	0.177826	0.101676	0.0202329	0.147549
OGT	1851.78	-0.193027	0.117515	0.0202661	0.147688
SENP7	283.748	-0.236639	0.186393	0.020352	0.147961
OGFRL1	416.064	-0.227556	0.168573	0.0203564	0.147961
DDIT4	689.042	-0.234162	0.315179	0.0203593	0.147961
LDB2	86.3881	-0.247419	0.316268	0.0203874	0.147961
MAPK15	69.4106	-0.144946	0.247712	0.020413	0.147961
FZD3	3939.73	-0.211688	0.14835	0.0204234	0.147961
GADD45A	1004.04	-0.195722	0.118474	0.0204314	0.147961
DIPK1B	412.612	-0.229518	0.17377	0.0204435	0.147961
KIF5A	221.216	-0.236293	0.185155	0.0204532	0.147961
RNH1	1012.57	0.200368	0.129044	0.0204621	0.147961
PSMA6	1254.36	0.180199	0.105654	0.020464	0.147961
DDOST	2862.68	0.18874	0.113619	0.020474	0.147961
RRM2B	2565.16	0.158035	0.0846609	0.020562	0.148363
MTMR6	558.574	0.18958	0.115314	0.0205696	0.148363
EPHX2	65.6261	-0.127109	0.217147	0.0205724	0.148363
POP7	237.482	0.238562	0.193864	0.0205873	0.148368
POGLUT2	160.637	0.24767	0.230553	0.0207378	0.14935
PLOD3	1403.63	0.15686	0.08418	0.0208216	0.14985
TRAPPC1	723.417	0.180751	0.104724	0.0208403	0.149865
GPX8	208.97	0.240786	0.200095	0.0208616	0.149865
RNF220	1534.86	-0.171584	0.09784	0.0208669	0.149865
SPATS2L	944.476	0.215855	0.149436	0.020906	0.150042
MYO5C	289.561	-0.241882	0.221686	0.0209375	0.150093
GBE1	177.515	0.16268	0.276988	0.0209547	0.150093
DEK	1332.45	-0.152016	0.0809835	0.0209563	0.150093
GRAMD1C	55.979	-0.0755258	0.155868	0.0210121	0.15031
CACNA1H	171.19	0.245963	0.22431	0.0210155	0.15031
NTN1	1757.19	-0.219738	0.160812	0.0210523	0.15047
SLC39A10	1512.43	-0.174595	0.100003	0.0211138	0.150806
FBF1	108.918	-0.247639	0.251085	0.0211614	0.150927
PSMC2	1219.61	0.195733	0.122088	0.0211618	0.150927
CAPZA1	2665.99	0.141518	0.0747555	0.0211741	0.150927
GABARAPL2	1019.9	-0.21927	0.160938	0.0211978	0.150979
BPHL	354.872	-0.205897	0.135493	0.0212165	0.150979
HCFC1R1	189.179	-0.208648	0.317041	0.0212248	0.150979
ASNS	271.412	0.243099	0.268282	0.0212994	0.151406
LDAH	344.25	-0.223695	0.16278	0.0213387	0.151481
BRD2	1838.36	-0.161942	0.0874682	0.021339	0.151481
MIER2	387.636	0.19709	0.124115	0.0213757	0.151537
NRBP1	1850.26	0.17947	0.105561	0.0213761	0.151537
ACP2	550.419	0.20663	0.138404	0.0214399	0.151887
PDGFC	849.422	0.204446	0.13938	0.0214848	0.152084
PCMT1	1072.54	0.180218	0.106048	0.021497	0.152084
SLC12A8	179.509	0.133343	0.223867	0.0215132	0.152096
RBM17	659.466	-0.203932	0.132433	0.0215328	0.152131
PTDSS1	1290.8	0.204096	0.136765	0.0215478	0.152134
FKBP1A	972.934	0.206091	0.138206	0.0215991	0.152393
PPP3CC	86.4637	0.230603	0.320651	0.0216672	0.15277
METTL5	368.021	0.218698	0.155297	0.0216855	0.152795
GNL2	823.575	0.15988	0.0876697	0.0217019	0.152808
SPTLC2	1554.11	0.183008	0.108618	0.0217412	0.152981
RPL31	3017.76	-0.131498	0.0667233	0.0218303	0.153365
CFL2	1250.29	0.201155	0.132506	0.0218334	0.153365
BEND6	276.606	-0.233681	0.255321	0.0218522	0.153365
RND3	1150.44	-0.23025	0.241735	0.0218546	0.153365
NOC2L	1681.7	0.201523	0.130759	0.0218761	0.153412
ZNF660	283.712	-0.233832	0.201662	0.0218983	0.153465
FEZ1	809.149	-0.20935	0.142147	0.0219171	0.153493
METRN	1849.22	-0.227052	0.180482	0.0221043	0.1547
DIDO1	1721.2	-0.182634	0.110173	0.0221319	0.15479
PDGFD	281.05	-0.226573	0.178058	0.0221633	0.154792
RBM15	298.337	-0.223721	0.16985	0.0221697	0.154792
STAT2	2621.37	-0.216108	0.158166	0.0221769	0.154792
ZNF254	362.308	-0.23653	0.219963	0.0222293	0.155055
ZNF337	238.214	-0.222715	0.168673	0.0222593	0.15516
WBP4	217.52	-0.221642	0.167205	0.0223396	0.155572
PFKFB3	1432.56	-0.21008	0.147451	0.0223482	0.155572
NCOA2	695.531	-0.16882	0.094639	0.0223776	0.155672
CHRDL1	49.4288	-0.0838452	0.163285	0.0224237	0.155813
HMGN2	4230.19	-0.19798	0.126548	0.0224277	0.155813
TPI1	5464.59	0.184343	0.112842	0.0224608	0.155884
SORBS2	441.918	-0.216589	0.15801	0.0224678	0.155884
TUBA1C	6331.94	0.190723	0.134991	0.0225341	0.156174
SNX9	407.917	-0.226037	0.184186	0.0225397	0.156174
PDIA6	6547.85	0.149125	0.0843715	0.0225551	0.156177
BOLA2	453.468	0.226645	0.184073	0.0225921	0.156271
HAGHL	211.777	-0.236568	0.224154	0.0225986	0.156271
MFAP2	187.938	0.239685	0.234482	0.0226292	0.156347
H3F3A	7613.2	-0.149821	0.0793769	0.0226397	0.156347
MAP3K20	674.174	0.185405	0.114883	0.0226659	0.156425
SMARCD2	558.988	0.200228	0.136828	0.0226898	0.156486
INTS10	539.353	0.199413	0.130073	0.0227536	0.156771
RGS6	436.446	-0.232719	0.208497	0.0227643	0.156771
TM7SF3	1469.46	0.155567	0.0854956	0.0227763	0.156771
ATG5	443.94	0.210159	0.146316	0.0228848	0.157414
KIAA2013	935.849	0.158029	0.087444	0.0229044	0.157445
KRR1	1980.14	0.200059	0.133072	0.0229609	0.15757
MECR	101.204	0.0277596	0.129562	0.0229638	0.15757
SUSD6	1321	0.150487	0.0821201	0.0229771	0.15757
NCS1	1610.84	0.166623	0.0944734	0.0230115	0.15757
CDKN2A	279.981	0.234864	0.240245	0.0230169	0.15757
CLPTM1L	1633	0.18315	0.112671	0.023017	0.15757
STK32B	378.56	0.224729	0.187631	0.0230284	0.15757
GNG2	652.013	0.230479	0.212065	0.0230657	0.157713
SLC35E2B	1006.83	-0.164531	0.0926598	0.0230882	0.157713
CHCHD2	2327.94	0.154984	0.0887991	0.0231041	0.157713
PCMTD2	736.899	-0.181801	0.110559	0.0231098	0.157713
PDCD11	1787.6	0.164078	0.0926663	0.0231258	0.157718
CPEB4	1030.23	-0.221657	0.172112	0.0231508	0.157786
IGSF9	61.9018	-0.163047	0.272733	0.023233	0.158242
FAM118B	189.233	0.23365	0.209444	0.0232731	0.158412
FLNB	6160.64	0.180278	0.110904	0.023322	0.158642
NFKBIL1	107.278	-0.228869	0.293787	0.0233497	0.158726
SPAST	828.907	-0.17911	0.107554	0.0233903	0.158898
UBR5	2826.56	-0.172236	0.093228	0.0235507	0.159788
ARSD	568.9	-0.201568	0.137366	0.023552	0.159788
GSX2	47.6964	-0.152355	0.255453	0.0235726	0.159791
EBNA1BP2	601.784	0.211733	0.169378	0.023596	0.159791
CPSF1	1355.42	-0.186128	0.122376	0.0236133	0.159791
CEP63	151.622	-0.232685	0.214964	0.0236136	0.159791
CHST1	122.943	0.230814	0.269855	0.0236512	0.159866
ZNF69	152.415	-0.230221	0.271533	0.0236555	0.159866
PDK3	210.618	-0.230933	0.210066	0.0236902	0.159866
RNFT2	379.356	-0.200623	0.135947	0.0237045	0.159866
IFT81	483.572	-0.199486	0.133448	0.0237071	0.159866
BCL2L11	583.402	-0.2185	0.179509	0.0237225	0.159866
SHROOM3	1841.09	-0.224151	0.194958	0.0237321	0.159866
PLPPR4	968.857	-0.166448	0.0925931	0.0238018	0.16016
ATP6V1F	653.146	0.192615	0.12521	0.0238066	0.16016
GMPPB	324.004	0.229439	0.210982	0.0238508	0.160289
ESS2	49.3728	-0.0193369	0.127529	0.0238565	0.160289
RHBDF2	119.077	0.231026	0.264871	0.0239423	0.160711
SLC35E4	351.168	0.233454	0.208862	0.0239501	0.160711
UBE2J2	724.982	0.2024	0.139619	0.024032	0.160987
PATZ1	620.069	-0.203331	0.137569	0.0240343	0.160987
MAT2B	794.769	-0.185303	0.117252	0.0240376	0.160987
PTX3	221.885	-0.224078	0.254719	0.0241893	0.161899
PHTF2	519.135	0.208246	0.150296	0.0242546	0.162232
COMMD9	363.269	0.217916	0.172627	0.0244223	0.163248
DGKZ	1116.27	0.167799	0.0992967	0.0245137	0.163755
EIF1	4795.08	0.143674	0.0774134	0.0245537	0.163864
EFHD1	118.59	-0.0910585	0.169225	0.0245614	0.163864
NUP210	1368.23	-0.196665	0.132202	0.0246127	0.164101
CRMP1	669.273	0.183827	0.115962	0.024635	0.164144
PPP2R1A	4016.02	0.206253	0.153359	0.0246853	0.164374
MVP	2370.94	0.204593	0.146612	0.0247069	0.164413
RRP36	726.86	0.186183	0.117193	0.0247563	0.164612
ATF4	2744.92	0.188961	0.126305	0.024782	0.164612
EPHX4	137.942	0.228283	0.2521	0.0247842	0.164612
GCNT2	119.731	-0.211981	0.290435	0.0248189	0.1647
RAD21	2249.54	-0.139589	0.071791	0.0248291	0.1647
ATG101	360.158	0.194635	0.129557	0.0248851	0.164966
ACTR3	5084.44	0.16222	0.0936165	0.024998	0.16561
RPS28	1164.32	-0.21643	0.176166	0.0251354	0.166414
NDFIP1	3793.51	-0.184734	0.121204	0.0251992	0.16664
ADGRV1	153.223	-0.228454	0.264809	0.0252138	0.16664
RABEPK	348.649	0.213299	0.166611	0.0252218	0.16664
ADAM15	1310.01	0.158967	0.0910594	0.0252335	0.16664
RPL23A	5313.16	-0.203041	0.147688	0.0253226	0.167123
MECP2	1418.58	-0.16937	0.103029	0.0254564	0.167861
CYTH3	893.932	0.18072	0.113252	0.0254666	0.167861
EGLN2	534.746	0.186464	0.119155	0.0255662	0.168411
FGF5	89.3727	0.199365	0.299549	0.0256071	0.168573
SDC1	977.433	0.203814	0.152789	0.0256637	0.168707
C19orf54	175.25	-0.225221	0.21217	0.0256681	0.168707
RASGRP1	89.3561	-0.220256	0.275044	0.0256764	0.168707
ANXA4	163.932	0.178195	0.285316	0.0256921	0.168707
TRMT2B	115.972	-0.22218	0.255726	0.0257337	0.168786
DCAF13	531.787	0.195934	0.136938	0.0257377	0.168786
FCHO2	207.443	-0.201069	0.279517	0.0257678	0.168786
B3GALT5	47.3075	-0.13931	0.232297	0.0257691	0.168786
DCUN1D5	459.311	0.195059	0.140995	0.0258263	0.168897
PAMR1	50.089	-0.0754413	0.155937	0.0258326	0.168897
HNRNPDL	3455.58	-0.16509	0.0974381	0.0258345	0.168897
CALCOCO2	617.066	0.172972	0.101283	0.025881	0.169095
SLC1A2	1813.93	-0.0776424	0.157091	0.025908	0.169165
TRAM2	2762.47	0.182419	0.119682	0.0259327	0.169203
JAG2	134.066	0.22556	0.238457	0.0259463	0.169203
CXADR	813.653	0.199826	0.141578	0.0260266	0.169541
TMEM203	480.201	0.2131	0.171622	0.0260306	0.169541
POLR2B	3805.62	0.139655	0.0757229	0.0260662	0.169666
UPK3BL1	139.066	-0.221647	0.256349	0.0260965	0.169758
RAB27A	296.687	0.214053	0.223491	0.0261674	0.170112
MTSS2	1447.83	-0.209968	0.154877	0.0262208	0.170262
FTH1	9097.73	0.13425	0.0719749	0.0262282	0.170262
ARGLU1	1215.13	-0.214846	0.17084	0.0262525	0.170262
ANK2	568.433	-0.203232	0.149237	0.0262557	0.170262
CDC42SE1	2201.2	0.136072	0.0729887	0.0263955	0.171062
RPUSD1	310.26	0.204893	0.152769	0.0264146	0.171079
SRPRA	1089.11	0.170531	0.103886	0.0264609	0.171272
CLDND1	950.439	-0.154347	0.0873483	0.0264854	0.171325
ATOX1	287.135	0.221208	0.214884	0.0265028	0.171331
WSB1	657.845	-0.213311	0.245767	0.0266666	0.172207
YIPF5	770.543	0.162735	0.0959916	0.0266797	0.172207
NTSR1	157.937	0.0773319	0.156574	0.0267026	0.172207
DARS	1648.74	-0.134186	0.0717722	0.0267045	0.172207
RTL6	1594.87	-0.147194	0.0825237	0.02677	0.172524
DUSP10	99.1933	0.211222	0.282867	0.0268247	0.172727
TMEM169	618.512	0.182517	0.119125	0.0268347	0.172727
SATB2	152.608	-0.114676	0.195741	0.0268653	0.172817
RBP1	479.086	0.212933	0.188688	0.0269996	0.173574
AQP1	330.872	0.208724	0.164063	0.0271875	0.174674
HNRNPA1	3922.08	-0.147647	0.0835232	0.0272114	0.174705
KCND3	127.921	-0.136839	0.223058	0.0272259	0.174705
MAF	585.211	-0.188441	0.127948	0.0272726	0.174863
ETNK1	446.546	-0.175036	0.110139	0.0272847	0.174863
UBE2H	2614.06	-0.142866	0.0750861	0.0273009	0.174863
RAB11FIP1	2155.02	0.182525	0.121127	0.0273287	0.174934
CLTA	1584.61	0.156194	0.0918154	0.0273624	0.175027
PSMD8	1499.58	0.208494	0.177886	0.0273769	0.175027
CIAO2B	425.642	0.198458	0.163985	0.0274062	0.175107
DRD4	51.5302	0.0675697	0.149359	0.0274349	0.175183
CFL1	5405.28	0.139547	0.0749819	0.0275192	0.175614
CARF	137.448	-0.218558	0.20456	0.0275414	0.175648
IL4R	278.941	0.217321	0.204687	0.0275702	0.175724
IRF1	343.281	-0.209043	0.246107	0.0276344	0.175977
RPL13	12763.2	-0.147438	0.0832553	0.0276436	0.175977
NUMA1	214.632	0.173442	0.268928	0.0277566	0.176569
KDM2B	533.663	-0.180819	0.115783	0.0277705	0.176569
HIC2	304.24	-0.218741	0.215924	0.0279735	0.177701
ADSSL1	61.377	-0.109672	0.189505	0.0279827	0.177701
CDCA4	332.913	0.192513	0.130736	0.0280318	0.177855
QPCTL	221.357	0.203774	0.156188	0.0280411	0.177855
HECW2	76.8097	-0.161975	0.254037	0.028097	0.178101
WDR90	251.877	-0.216521	0.213024	0.0281827	0.178536
XPO6	2840.27	0.12425	0.0717797	0.028312	0.179166
PPP1R9A	396.118	-0.205311	0.161438	0.0283265	0.179166
SLC37A1	49.8085	-0.138299	0.22803	0.0283338	0.179166
CREBL2	865.033	-0.196937	0.144309	0.0283718	0.179298
PSMD5	427.995	0.18022	0.120714	0.0285082	0.180051
MCOLN1	246.92	0.208301	0.170508	0.0285343	0.180106
FOXG1	372.586	-0.211597	0.190153	0.0286867	0.180959
ENAH	4466.93	-0.154065	0.0939158	0.0287171	0.181041
MET	630.696	0.184344	0.264802	0.0287495	0.181061
SMYD3	304.977	0.212159	0.180457	0.028755	0.181061
STARD13	717.27	0.195916	0.143197	0.0288603	0.181442
TPT1	4184.31	-0.21459	0.206391	0.0288615	0.181442
MBD3	957.303	-0.205104	0.15772	0.0288986	0.181442
ARAP1	991.505	-0.181397	0.118514	0.0289064	0.181442
SLC22A4	56.3878	0.139238	0.227959	0.0289083	0.181442
ARHGAP5	4154.95	-0.18163	0.120757	0.0289199	0.181442
TIMM50	596.355	0.186843	0.130047	0.0289711	0.181653
PDCD10	272.79	0.210186	0.189334	0.0289974	0.181709
PGAM1	8009.4	0.148456	0.0880528	0.0290198	0.18174
GCDH	147.723	-0.194398	0.263279	0.0290711	0.181952
NEO1	277.546	-0.169698	0.252386	0.0291047	0.181991
TRNP1	131.515	-0.172661	0.260048	0.0291291	0.181991
CLHC1	115.624	-0.20321	0.263001	0.0291431	0.181991
DNM1	488.331	-0.209644	0.246369	0.0291472	0.181991
WDR41	1231.98	0.16524	0.103555	0.0291752	0.182057
E2F5	374.519	-0.197489	0.145484	0.0292139	0.182126
KCTD20	1298.95	0.144242	0.0811626	0.0292213	0.182126
IRF3	335.795	0.197539	0.1489	0.0292672	0.182158
EIF4G2	16872.6	0.151471	0.0873901	0.0292693	0.182158
NAV2	827.367	-0.178096	0.257024	0.0292939	0.182158
CHL1	1155.75	-0.104389	0.18189	0.0292963	0.182158
SLC35E1	946.652	0.180698	0.116206	0.0293387	0.182293
ACSBG1	95.1993	-0.0712149	0.151553	0.0293695	0.182293
TUSC2	370.642	0.201014	0.155371	0.0293705	0.182293
NFATC4	289.733	-0.205968	0.241469	0.0294253	0.182524
MEGF8	4626.39	-0.173577	0.113212	0.0294872	0.1828
MAGI2	306.017	-0.185001	0.127322	0.0295702	0.183106
STAC	264.931	0.208425	0.242328	0.029586	0.183106
PLSCR4	73.8639	-0.119642	0.200901	0.0295893	0.183106
RSRC2	373.672	-0.188755	0.133632	0.02984	0.184548
ARRDC4	1422.2	-0.203736	0.186606	0.0298859	0.184657
RBBP6	686.062	-0.196788	0.148626	0.0299163	0.184657
ATN1	1025.23	-0.180315	0.121642	0.0299205	0.184657
RHOA	3578.43	0.159918	0.0990343	0.0299286	0.184657
IPO13	1589.97	0.176657	0.120523	0.0301014	0.185613
FKBP7	155.212	0.211501	0.194631	0.0301741	0.185952
EFTUD2	1413.62	-0.15832	0.0940273	0.0301945	0.185967
STRIP2	112.415	-0.195948	0.265765	0.0302258	0.186051
PPP1R14C	110.748	0.204778	0.252178	0.03032	0.18652
LRRC45	189.308	-0.204046	0.170315	0.0303821	0.186791
MFN1	834.144	0.160856	0.0969468	0.0304205	0.186906
PFKP	3473.91	0.196491	0.165074	0.0304366	0.186906
SEMA3C	336.261	0.207879	0.21119	0.0304663	0.186913
SLC35C1	406.815	0.180205	0.125626	0.0304736	0.186913
CNNM3	530.934	-0.165678	0.107285	0.0305945	0.187545
TMEM189	438.417	0.191518	0.141958	0.0306681	0.18779
PLD3	3896.66	0.155148	0.0927712	0.0306706	0.18779
ME3	142.204	-0.208124	0.217842	0.0307348	0.18798
LRIG1	2823.32	0.165101	0.10464	0.0307555	0.18798
NAPRT	201.424	-0.20185	0.240477	0.0307558	0.18798
INKA2	277.207	0.198524	0.225845	0.0309262	0.188891
SPEG	3015.19	-0.136452	0.077597	0.030941	0.188891
AVEN	181.252	0.198182	0.178492	0.0310321	0.189232
DIS3L	424.405	-0.192962	0.147572	0.0310332	0.189232
GAP43	2497.25	0.116339	0.194972	0.0310652	0.1893
APIP	200.026	-0.205085	0.232084	0.0310807	0.1893
LLGL1	1274.58	-0.165726	0.104559	0.0311603	0.189674
ATP2C1	2325.41	0.162339	0.10133	0.0311931	0.189678
ZNF280C	324.293	-0.190615	0.141782	0.0311996	0.189678
VAPA	1399.02	0.145017	0.0837008	0.0312324	0.189678
HLA-E	292.525	-0.184846	0.247849	0.0312338	0.189678
UTP6	576.1	0.169945	0.110792	0.0313677	0.19038
SLC4A2	1452.96	0.1788	0.122695	0.0314277	0.190633
SLC16A9	385.285	-0.206397	0.16624	0.0314769	0.190821
BRWD1	1651.99	-0.192687	0.146906	0.0315326	0.191047
MAD1L1	117.734	0.130262	0.211356	0.031619	0.19146
SLC22A23	2328.84	-0.127026	0.0690954	0.0316522	0.191549
DHFR	1870.54	-0.170779	0.110616	0.0317404	0.191972
LIG3	477.305	-0.184466	0.129728	0.0317967	0.192026
OSBPL1A	521.613	-0.169319	0.11051	0.0318047	0.192026
INPP5D	159.292	-0.183125	0.25343	0.0318047	0.192026
NAA80	68.402	0.182677	0.260692	0.0318296	0.192037
TOB1	539.767	-0.181106	0.12649	0.0318477	0.192037
DPH3	417.139	0.196249	0.159473	0.0318618	0.192037
CACNA1A	795.055	-0.198238	0.169555	0.0318833	0.192055
FBXO34	278.415	0.205158	0.194154	0.0319749	0.192496
SPATA13	1123.91	-0.176454	0.121495	0.0320279	0.192704
PRKAA1	538.649	-0.186875	0.134938	0.0321199	0.193145
RAB35	325.83	0.185329	0.134936	0.0322951	0.194087
TET2	476.165	0.176724	0.121181	0.0323326	0.194201
UNK	438.929	-0.185891	0.136892	0.0324574	0.194838
VAPB	634.342	0.174332	0.118096	0.0324879	0.194908
RECQL	562.04	0.17507	0.119032	0.0325221	0.195001
TSEN2	135.597	-0.20939	0.211444	0.0325747	0.19517
SPPL3	882.681	-0.189146	0.144828	0.0325892	0.19517
GTPBP6	427.402	-0.181977	0.129944	0.0326063	0.19517
PHACTR4	716.594	-0.154658	0.0958942	0.0326375	0.195244
PPP2R2D	161.397	-0.192251	0.24138	0.0326873	0.19543
RPAP2	283.966	-0.199468	0.172004	0.0328	0.195991
UAP1	1213.75	0.140738	0.0815716	0.0329033	0.196483
CDC42BPG	65.3365	-0.123498	0.204046	0.0329201	0.196483
TAFA5	110.548	-0.110858	0.188245	0.0329505	0.196552
MRPL18	491.296	0.192939	0.157172	0.0330476	0.197019
AARS	2922.49	0.144277	0.0870005	0.03308	0.197099
PCDHB2	171.152	0.19674	0.193922	0.0331648	0.197492
KLHDC8A	501.747	-0.195723	0.182434	0.0332269	0.197748
FOXS1	94.7952	0.0620856	0.144789	0.0332692	0.197887
STBD1	194.678	0.201804	0.199677	0.0333811	0.19844
ARL1	937.204	0.147111	0.0882815	0.0335213	0.199159
C1GALT1C1	243.835	0.188147	0.143862	0.0336516	0.19982
FER	352.928	-0.181978	0.236919	0.03371	0.200052
IAH1	322.062	-0.184345	0.134853	0.0337405	0.200119
CHKB	135.629	-0.190129	0.234273	0.0338136	0.200294
SDC4	1254.44	0.160337	0.102687	0.033818	0.200294
SS18L1	506.731	-0.188379	0.146989	0.0338276	0.200294
DENND11	1045.54	0.173301	0.122697	0.0338876	0.200517
SP4	225.271	-0.19885	0.180774	0.0339056	0.200517
SEPTIN10	463.188	-0.166756	0.110818	0.033923	0.200517
NXPE3	846.613	0.159587	0.101119	0.0339901	0.2008
TRIM24	1111.62	-0.157379	0.098827	0.034105	0.201365
GAS7	1995.29	-0.196289	0.174872	0.0341263	0.201376
GATD3A	755.229	-0.153247	0.0912702	0.0341593	0.201425
EMC1	3110.26	0.145521	0.0881832	0.0341811	0.201425
SLCO2A1	194.922	-0.162466	0.236439	0.0341944	0.201425
DOCK9	176.241	0.123029	0.202317	0.0342118	0.201425
RPSA	10915.7	0.142366	0.0843221	0.0343162	0.201925
PNPLA8	615.604	0.187663	0.145119	0.0343424	0.201965
HIST1H3H	4317.09	-0.140588	0.0834555	0.0344195	0.202305
CNGA3	72.5278	-0.118379	0.19628	0.0344463	0.202348
TIPARP	937.847	0.181474	0.135275	0.0344813	0.202439
TMBIM1	157.604	-0.184005	0.238428	0.0345396	0.202667
CCNL2	1475.36	-0.195813	0.182308	0.0346053	0.202826
PCYOX1	1333.5	0.146734	0.0877419	0.0346055	0.202826
SSU72	1199.11	0.159151	0.102083	0.0346365	0.202893
NCK2	971.966	0.163296	0.107399	0.034875	0.204176
YBX3	2981.1	0.143699	0.0870231	0.0349141	0.204287
RAB3IP	106.483	-0.145123	0.22583	0.0349412	0.204287
TMEM30A	4619.46	0.118334	0.0646684	0.0349529	0.204287
STRAP	3388.97	0.124683	0.0773442	0.0349952	0.204387
PRXL2C	53.7272	0.102226	0.179222	0.0350093	0.204387
CLUAP1	258.125	-0.197408	0.196062	0.0350792	0.20461
ARL16	52.7406	0.0728427	0.153119	0.0350866	0.20461
OLA1	2563.75	0.128319	0.0745106	0.0351962	0.205057
ZNF514	115.607	-0.143622	0.224767	0.0352442	0.205057
ABCA2	2512.93	-0.168833	0.116043	0.0352688	0.205057
PSMA7	1891.14	0.171085	0.119988	0.0352699	0.205057
KHNYN	706.938	-0.161524	0.106423	0.0352717	0.205057
CLEC19A	61.2388	-0.0547938	0.140551	0.0352814	0.205057
MAN2A2	859.439	-0.169646	0.11791	0.0354081	0.205641
SH2B1	611.507	-0.186457	0.142258	0.0354214	0.205641
PORCN	361.74	0.194025	0.191998	0.0354498	0.20567
ABCE1	2494.83	0.13423	0.0773128	0.0354659	0.20567
THOC6	160.853	-0.195083	0.199529	0.035578	0.206206
ZNF217	2527.61	0.152291	0.0941289	0.0356343	0.20623
PTPRA	1280.24	-0.145276	0.088152	0.0356439	0.20623
SLC5A6	738.318	0.148408	0.0982397	0.0356498	0.20623
ATP5MC3	1457.24	0.142965	0.0879829	0.0356754	0.20623
RNF128	283.523	0.148412	0.223561	0.0356812	0.20623
OAS3	504.837	0.195045	0.187976	0.0358252	0.206948
ZNF91	1151.42	-0.183562	0.133491	0.0359605	0.20751
WNT2B	61.0663	-0.0662395	0.147826	0.0359623	0.20751
MAPKAPK5	542.657	-0.157083	0.101839	0.0360967	0.20817
MAPK8IP1	1055.07	-0.192708	0.179897	0.0362322	0.208649
POMT2	269.388	0.188549	0.160538	0.0362355	0.208649
ARFGAP1	999.771	0.152452	0.0961748	0.0362776	0.208649
PSMC3	1548.21	0.177958	0.131456	0.0362779	0.208649
PTPRS	11247.6	-0.158403	0.117018	0.0362799	0.208649
KCNAB2	78.4995	-0.0747943	0.153544	0.0363768	0.209091
LYST	1461.39	-0.183943	0.146539	0.0364281	0.209271
ATP6V1G1	953.657	0.14827	0.0920157	0.0366009	0.210148
MIER1	565.19	-0.192324	0.197066	0.0367453	0.210809
RSRP1	529.605	-0.187349	0.15565	0.0367566	0.210809
ZNF507	827.698	-0.166166	0.114171	0.0367777	0.210814
AMMECR1L	572.317	0.161026	0.106936	0.0367999	0.210826
EEF2K	316.817	-0.192347	0.1755	0.0369068	0.211322
PRTFDC1	313.279	-0.177511	0.132632	0.0369972	0.211631
FGFR1	5703.75	-0.172729	0.130914	0.0370056	0.211631
FCSK	277.771	-0.188138	0.160689	0.0370218	0.211631
GATAD1	245.901	-0.191618	0.197648	0.0371007	0.211825
TCP1	4109.03	0.155978	0.0991137	0.0371029	0.211825
AUP1	726.49	0.176448	0.131685	0.0371166	0.211825
UBL4A	315.507	0.171875	0.226749	0.0371853	0.212101
POLR1A	952.851	0.166509	0.117173	0.0373085	0.212687
DGUOK	515.538	0.188149	0.169717	0.0374001	0.213093
ARPIN	294.422	-0.191206	0.197016	0.0374257	0.213122
LIFR	409.199	-0.185108	0.214852	0.0374813	0.213297
HS1BP3	77.5341	0.125356	0.202766	0.0374974	0.213297
SOX4	3366.2	-0.190055	0.173127	0.0375248	0.213337
AP3D1	3488.92	0.120345	0.0718034	0.0375854	0.213565
CHPT1	819.103	-0.154608	0.100352	0.037656	0.213849
NFE2L2	1313.23	-0.182826	0.152111	0.0378331	0.214738
SPEN	2069.48	-0.165001	0.11078	0.0379036	0.215021
RIC8B	342.194	-0.189233	0.157512	0.0379861	0.215372
DCTN5	1858.11	0.130393	0.0769389	0.038043	0.215577
TSEN34	657.2	0.16398	0.11231	0.0380961	0.21576
HEG1	1843.05	-0.177361	0.213616	0.0382205	0.216194
TMEM94	884.75	-0.185543	0.161992	0.0382223	0.216194
RASA4	257.95	-0.164971	0.226523	0.0382348	0.216194
GRIN2A	106.315	-0.126528	0.201492	0.0383151	0.21653
TCF3	564.867	-0.151777	0.0987002	0.0383579	0.216608
EHD3	159.844	0.175364	0.23043	0.0383725	0.216608
TBC1D10B	760.969	0.171544	0.123225	0.0383911	0.216608
ICE2	878.982	-0.16379	0.114632	0.0384219	0.21662
ADAM22	202.942	-0.131509	0.205037	0.0384383	0.21662
GTF3C1	4614.1	0.145727	0.0917025	0.0384557	0.21662
IARS	3573.07	0.161348	0.11012	0.0384768	0.216622
INTS13	732.438	0.144358	0.0888771	0.0385023	0.216648
ZC3HAV1	1229.99	0.139724	0.0848656	0.0385837	0.2169
CRTC1	311.239	-0.187501	0.167421	0.0385887	0.2169
USP54	432.304	-0.172698	0.140382	0.0386854	0.217326
ALDOA	8890.37	0.154843	0.100131	0.0387331	0.217467
SOX6	150.64	-0.10213	0.176357	0.0387521	0.217467
MFSD5	266.368	0.152497	0.220158	0.0389074	0.218221
SRSF6	1692.55	-0.141366	0.0869598	0.0389416	0.218295
ITGAV	6118.05	0.118746	0.0689007	0.0390714	0.218831
TMEM106C	618.093	-0.14944	0.0954733	0.0390912	0.218831
CDHR5	47.6509	-0.0816428	0.159107	0.0391148	0.218831
NOVA2	369.299	-0.173096	0.129199	0.0391234	0.218831
PPA1	2483.55	0.17386	0.132684	0.0391421	0.218831
HSBP1	716.31	-0.143744	0.0905583	0.0391889	0.218912
SLC25A39	1299.37	0.155286	0.103024	0.0392078	0.218912
PROS1	531.568	-0.17265	0.127878	0.0392196	0.218912
KLC2	862.456	0.152318	0.0983637	0.0392541	0.218986
SEC11C	180.01	0.169585	0.22843	0.039298	0.219052
RHOG	264.438	0.17722	0.142068	0.0393079	0.219052
LYPLA1	1342.88	0.159112	0.104252	0.0393466	0.219151
FZD7	1556.54	0.1249	0.0720719	0.0393937	0.219296
BTBD2	1211.58	-0.151585	0.0987314	0.0395015	0.219779
TMEM9B	581.171	0.15746	0.104262	0.0395774	0.219973
DLG3	404.105	-0.170173	0.126228	0.0395786	0.219973
CZIB	219.163	-0.182074	0.151817	0.0396084	0.220021
UTP4	903.986	0.164021	0.115987	0.039702	0.220423
PHGDH	695.562	0.183152	0.186873	0.0397312	0.220468
POLR2D	701.215	0.15315	0.0991315	0.0398752	0.221149
KIF1C	1978.89	0.129828	0.0780013	0.0399302	0.221336
HIST1H2BB	141.051	-0.186603	0.196139	0.0399755	0.22147
PRICKLE1	389.16	-0.182683	0.163504	0.0400018	0.221498
SDC3	4006.12	-0.114478	0.188282	0.0400688	0.221684
SLC4A5	183.056	0.186824	0.190655	0.0400998	0.221684
DUSP7	147.63	0.161881	0.225018	0.0401153	0.221684
DCLRE1B	112.032	0.063865	0.145672	0.0401205	0.221684
TMEM35A	74.2063	-0.142	0.215893	0.0401436	0.221694
KAT2B	290.219	-0.182063	0.197226	0.0402566	0.222146
NISCH	2517.09	-0.174225	0.133561	0.0402682	0.222146
RPL10A	7147.91	-0.125178	0.0690337	0.040337	0.22234
ZNF106	2339.75	-0.177652	0.145593	0.0403774	0.22234
DLG5	3063.71	-0.139487	0.084359	0.040381	0.22234
STUB1	1323.46	0.157639	0.107176	0.0403886	0.22234
SLC44A2	1345.04	-0.182158	0.180463	0.0404559	0.222593
SRPK1	555.027	-0.184083	0.167895	0.0405375	0.222872
CTDSP2	304.833	-0.173338	0.212505	0.0405978	0.222872
QSER1	1442.93	-0.140854	0.0880579	0.0406103	0.222872
PES1	1440.98	0.151409	0.0985746	0.0406108	0.222872
CD2AP	1738.15	0.127671	0.0785412	0.0406137	0.222872
TOLLIP	614.461	0.163586	0.116876	0.0406882	0.22291
ANKRD17	2699.8	-0.119494	0.0686065	0.0407046	0.22291
TEAD1	185.76	0.181074	0.204582	0.0407379	0.22291
NKIRAS2	546.055	0.170076	0.1277	0.0407497	0.22291
HIST1H2AJ	540	-0.1694	0.126372	0.040757	0.22291
WNT7B	294.099	0.101083	0.174356	0.0407655	0.22291
SALL1	677.001	-0.180634	0.159571	0.0407702	0.22291
SLC35B1	456.694	0.163999	0.11689	0.0408793	0.223389
ZNF521	763.785	-0.168826	0.126895	0.0410974	0.224265
ADGRB3	61.5523	-0.0932175	0.169041	0.0410995	0.224265
YRDC	463.62	0.170577	0.12621	0.0411044	0.224265
EVI5	992.046	0.144499	0.0923274	0.0411353	0.224265
SELENOM	182.087	0.187857	0.174121	0.0411472	0.224265
IER2	1639.62	-0.166293	0.20973	0.0412188	0.224521
RBSN	464.534	-0.166194	0.122524	0.0412373	0.224521
NYNRIN	68.9655	-0.0771766	0.15504	0.041281	0.224642
SLC25A18	401.236	-0.172475	0.208388	0.0413775	0.224912
ITPKB	987.681	0.17756	0.148209	0.0413852	0.224912
PAXBP1	330.555	-0.181338	0.177419	0.0414113	0.224912
PREP	576.976	0.158661	0.110639	0.0414319	0.224912
PLIN3	1087.58	0.158646	0.110916	0.0414386	0.224912
MRPS18B	570.596	0.166419	0.123327	0.0414909	0.225079
P3H2	197.013	-0.139396	0.209457	0.0415446	0.225253
CHRNA1	67.3634	0.0699563	0.149695	0.0415705	0.225276
ADAMTS9	560.574	-0.170579	0.13232	0.0416499	0.225589
NXT2	102.647	-0.145116	0.215787	0.0416728	0.225596
MAP7D1	1932.37	0.166962	0.131996	0.0416979	0.225615
PDE8B	51.2367	-0.104858	0.180015	0.0417632	0.225832
BAK1	241.359	0.160028	0.222892	0.0417815	0.225832
CCT8	3396.21	0.158089	0.110216	0.0418309	0.225982
ATP6V1C1	486.69	0.161126	0.113818	0.041853	0.225985
H6PD	1040.21	-0.172858	0.143145	0.0419022	0.226037
ZDHHC17	719.3	-0.166566	0.123628	0.0419061	0.226037
EIF2B4	318.527	0.181303	0.163473	0.0419699	0.226264
TSPAN4	271.712	0.177181	0.147716	0.0420425	0.226528
PDE8A	347.35	0.177814	0.145467	0.0420627	0.226528
TRPV1	85.0528	-0.154754	0.222023	0.0421662	0.226528
ZNF385A	181.777	0.172744	0.2111	0.0421862	0.226528
PHLDA2	392.019	0.173589	0.140049	0.0421997	0.226528
FRMD4A	5416.24	-0.131167	0.0796405	0.0422132	0.226528
VASH1	570.994	-0.180361	0.187184	0.0422205	0.226528
ITSN2	309.363	0.180169	0.152332	0.0422214	0.226528
RGS12	435.682	0.164797	0.120893	0.0422255	0.226528
DNM3	339.191	0.18094	0.198332	0.0422371	0.226528
REV3L	1264.05	-0.174372	0.198183	0.042258	0.226528
EPN1	1667.86	0.139075	0.0885653	0.0423123	0.226604
ACTR2	4903.58	0.152837	0.103313	0.0423156	0.226604
TPD52L1	79.3043	0.113897	0.188996	0.0423425	0.226632
TRIM16L	174.92	0.17911	0.177932	0.0423663	0.226642
CEBPB	568.219	-0.182095	0.172694	0.0424076	0.226663
TPR	1062.6	-0.156711	0.108712	0.0424137	0.226663
N4BP2L2	724.868	-0.155467	0.10675	0.0424456	0.226707
37316	58.3018	-0.129285	0.203242	0.0424655	0.226707
KCNN3	231.71	-0.144992	0.209252	0.0425328	0.226877
TUBB3	5659.2	0.142798	0.0884874	0.0425407	0.226877
DHRS3	169.412	-0.0648243	0.145685	0.0428045	0.2281
ASH1L	1523.89	-0.174499	0.143745	0.0428139	0.2281
HBP1	543.995	0.154987	0.105652	0.0428712	0.228262
RFX2	217.513	0.167372	0.215819	0.0429017	0.228262
COPE	1213.18	0.145269	0.0945278	0.04291	0.228262
COMMD6	238.644	-0.0278987	0.129442	0.042944	0.228326
ACY1	215.557	-0.182045	0.180017	0.0429732	0.228365
SPIN1	1894.08	-0.119404	0.069692	0.0430787	0.228809
SMAD3	102.456	-0.164298	0.21757	0.0431466	0.228938
PPP2R5C	1699.76	0.117911	0.0687188	0.0431564	0.228938
NAT8L	249.854	-0.163445	0.21394	0.0431689	0.228938
TGFB2	3166.11	0.174534	0.185877	0.0432154	0.229017
ZDHHC2	463.249	0.152294	0.10338	0.0432277	0.229017
IFRD2	775.648	0.17463	0.151966	0.0433859	0.229626
ADIPOR1	981.485	0.139962	0.0885868	0.0433868	0.229626
TRAF5	314.396	0.177806	0.182209	0.043455	0.22987
ZNF678	152.456	-0.174753	0.212075	0.043565	0.230335
MAN2A1	1868.94	0.155046	0.108723	0.0437017	0.230863
CCDC50	1258.38	0.145756	0.0962287	0.0437091	0.230863
ACBD4	78.7974	-0.127112	0.200089	0.0437326	0.23087
PITHD1	487.936	0.170013	0.137631	0.0437699	0.23095
PNPT1	431.215	-0.178014	0.180522	0.0438058	0.231022
DPP3	1133.27	0.145942	0.0966592	0.0438544	0.231162
FAHD1	206.443	0.172714	0.206605	0.0439128	0.231352
NBL1	329.695	0.177234	0.176803	0.0439665	0.231518
ENPP1	321.166	0.110855	0.18164	0.0440013	0.231585
TMEM51	83.4291	0.160052	0.21821	0.0441267	0.232127
PAPOLG	309.986	-0.170214	0.208445	0.0442321	0.232462
NUDT3	976.306	-0.170065	0.135615	0.044235	0.232462
ZNF518B	246.189	0.181082	0.177493	0.0443775	0.233083
MIEF2	153	0.171991	0.202968	0.0443978	0.233083
CNKSR3	186.118	-0.1786	0.178769	0.0444636	0.233311
RPS8	8067.19	-0.110671	0.065004	0.0445817	0.233738
TMEM165	769.411	0.135766	0.0856079	0.0445898	0.233738
NIPA2	912.908	0.157217	0.113288	0.0446952	0.233971
PIK3R1	429.883	-0.175473	0.170091	0.044697	0.233971
ICMT	846.403	0.164604	0.125169	0.0447017	0.233971
NR2E1	173.145	-0.178116	0.171644	0.0447255	0.233978
LUC7L	383.413	-0.175494	0.152272	0.0450134	0.23534
KLHL21	923.565	-0.167703	0.15315	0.045039	0.23534
RNF7	713.949	0.159201	0.119598	0.0450536	0.23534
RBCK1	366.87	0.175857	0.145268	0.0450774	0.235347
SLC38A3	95.8588	-0.0840024	0.159591	0.0451061	0.235378
KLF9	750.237	-0.151983	0.110067	0.0452584	0.23601
[truncated: 14,009 more rows]

## Sheet: SD2 High dose lithium (GO)
Supplementary Dataset 2: Top 10 Gene Ontology terms arising from upregulated and downregulated gene sets, in response to high-dose lithium.
	geneSet	description	link	size	overlap	expect	enrichmentRatio	pValue	FDR	overlapId	database	userId
Downregulated Genes	GO:0051961	negative regulation of nervous system development	http://amigo.geneontology.org/amigo/term/GO:0051961	189	20	6.23646	3.20695	3.92957e-06	0.00276075	2670;2737;3399;3400;4038;4133;5080;5764;5992;6653;6664;9037;9353;10371;10507;30812;54413;54437;80031;84504	geneontology_Biological_Process_noRedundant	SLIT2;SEMA5B;NLGN3;RFX4;SEMA4D;SEMA5A;SEMA3A;SOX8;NKX6-2;ID3;PAX6;PTN;MAP2;SORL1;ID4;GLI3;LRP4;SEMA6D;SOX11;GFAP
	GO:0042611	MHC protein complex	http://amigo.geneontology.org/amigo/term/GO:0042611	9	5	0.296974	16.8365	4.27692e-06	0.00276075	972;3109;3111;3115;3122	geneontology_Cellular_Component_noRedundant	HLA-DMB;HLA-DPB1;HLA-DOA;CD74;HLA-DRA
	GO:0048863	stem cell differentiation	http://amigo.geneontology.org/amigo/term/GO:0048863	119	15	3.92666	3.82004	7.89933e-06	0.00298788	2;860;1947;2823;5156;6422;6664;8463;9037;10371;10507;30812;54437;80031;124540	geneontology_Biological_Process_noRedundant	SEMA5B;A2M;SEMA4D;SEMA5A;SFRP1;SEMA3A;SOX8;RUNX2;PDGFRA;SEMA6D;EFNB1;TEAD2;GPM6A;MSI2;SOX11
	GO:0001503	ossification	http://amigo.geneontology.org/amigo/term/GO:0001503	217	21	7.16038	2.9328	9.25757e-06	0.00298788	207;860;1462;1901;1956;2261;2737;2824;3399;3400;4038;4091;5764;6422;6664;7067;10507;23020;30812;54857;57560	geneontology_Biological_Process_noRedundant	FGFR3;SMAD6;SEMA4D;SFRP1;SOX8;ID3;EGFR;GDPD2;RUNX2;S1PR1;PTN;AKT1;GPM6B;THRA;ID4;GLI3;LRP4;IFT80;VCAN;SOX11;SNRNP200
	GO:0048880	sensory system development	http://amigo.geneontology.org/amigo/term/GO:0048880	210	20	6.9294	2.88625	1.9204e-05	0.00495847	1410;1956;2202;2737;2820;2823;5080;5156;5764;6597;6664;9742;10371;30812;50937;79583;84465;85407;130557;221935	geneontology_Biological_Process_noRedundant	CRYAB;NKD1;CDON;EFEMP1;TMEM231;SEMA3A;SOX8;EGFR;IFT140;ZNF513;PAX6;PTN;PDGFRA;SDK1;GLI3;MEGF11;GPD2;GPM6A;SMARCA4;SOX11
	GO:0010721	negative regulation of cell development	http://amigo.geneontology.org/amigo/term/GO:0010721	198	19	6.53344	2.90812	2.79695e-05	0.00567621	2670;2737;3399;3400;4038;4133;5080;5764;6653;6664;9037;9353;10371;10507;30812;54413;54437;80031;84504	geneontology_Biological_Process_noRedundant	SLIT2;SEMA5B;NLGN3;SEMA4D;SEMA5A;SEMA3A;SOX8;NKX6-2;ID3;PAX6;PTN;MAP2;SORL1;ID4;GLI3;LRP4;SEMA6D;SOX11;GFAP
	GO:0045926	negative regulation of growth	http://amigo.geneontology.org/amigo/term/GO:0045926	149	16	4.91658	3.2543	3.07773e-05	0.00567621	1410;2261;3776;4133;4502;6422;6597;9037;9353;10371;10507;23286;54437;80031;84722;85407	geneontology_Biological_Process_noRedundant	KCNK2;CRYAB;SLIT2;FGFR3;SEMA5B;NKD1;SEMA4D;SEMA5A;SFRP1;SEMA3A;WWC1;MT2A;PSRC1;MAP2;SEMA6D;SMARCA4
	GO:0042391	regulation of membrane potential	http://amigo.geneontology.org/amigo/term/GO:0042391	205	19	6.76442	2.80882	4.53081e-05	0.0073116	18;207;409;481;482;1268;2890;3766;3776;3791;4887;5764;6323;6330;8506;23171;54413;57502;124925	geneontology_Biological_Process_noRedundant	KCNK2;NPY2R;SEZ6;SCN1A;NLGN3;KCNJ10;CNR1;ABAT;GRIA1;ATP1B1;KDR;SCN4B;ARRB2;PTN;AKT1;CNTNAP1;GPD1L;NLGN4X;ATP1B2
	GO:0005581	collagen trimer	http://amigo.geneontology.org/amigo/term/GO:0005581	31	7	1.02291	6.84321	5.28001e-05	0.00757389	1287;1288;4015;10882;51435;85301;114904	geneontology_Cellular_Component_noRedundant	C1QL1;COL4A6;LOX;COL27A1;COL4A5;C1QTNF6;SCARA3
	GO:0097485	neuron projection guidance	http://amigo.geneontology.org/amigo/term/GO:0097485	161	16	5.31254	3.01174	7.93058e-05	0.0102384	1002;1808;1947;2549;2737;3730;4983;5080;6712;9037;9353;10371;10507;54437;56896;80031	geneontology_Biological_Process_noRedundant	SLIT2;SEMA5B;SEMA4D;SEMA5A;SEMA3A;GAB1;OPHN1;PAX6;CDH4;DPYSL5;ANOS1;SPTBN2;GLI3;SEMA6D;EFNB1;DPYSL2
Upregulated Genes	GO:0031012	extracellular matrix	http://amigo.geneontology.org/amigo/term/GO:0031012	195	37	7.5888	4.87561	4.44089e-16	5.73319e-13	302;308;811;871;977;1282;1284;1289;1290;1291;1292;1300;1490;1508;1739;2200;2335;2817;3490;3655;3897;3912;3915;3956;4017;6277;6678;7058;7837;8076;8482;8728;10234;10631;50509;64175;131578	geneontology_Cellular_Component_noRedundant	LGALS1;GPC1;CALR;ANXA2;ITGA6;DLG1;CD151;S100A6;COL6A1;CTSB;LAMB1;COL4A2;THBS2;SPARC;ANXA5;POSTN;MFAP5;SERPINH1;COL4A1;LAMC1;PXDN;IGFBP7;COL5A1;COL6A2;P3H1;FBN1;COL5A2;LRRC17;ADAM19;COL5A3;SEMA7A;LOXL2;FN1;LRRC15;CCN2;COL10A1;L1CAM
	GO:0005788	endoplasmic reticulum lumen	http://amigo.geneontology.org/amigo/term/GO:0005788	182	32	7.08288	4.51794	4.26326e-13	2.75193e-10	411;567;811;813;871;1282;1284;1289;1290;1291;1292;1300;2200;2335;3486;3488;3490;3912;3915;3956;4189;5034;5329;5479;8974;10525;10970;50509;55033;64175;79709;84141	geneontology_Cellular_Component_noRedundant	COLGALT1;LGALS1;CKAP4;CALR;HYOU1;B2M;ARSB;PPIB;COL6A1;LAMB1;COL4A2;CALU;P4HB;SERPINH1;COL4A1;LAMC1;IGFBP7;COL5A1;IGFBP5;DNAJB9;FKBP14;EVA1A;COL6A2;P3H1;PLAUR;FBN1;P4HA2;COL5A2;COL5A3;IGFBP3;FN1;COL10A1
	GO:0043062	extracellular structure organization	http://amigo.geneontology.org/amigo/term/GO:0043062	208	32	8.09472	3.9532	1.78372e-11	6.19016e-09	302;375;649;871;1282;1284;1289;1290;1291;1292;1300;1490;2200;2335;2934;3655;3678;3912;3915;4017;5034;5351;6678;7837;8076;8728;9644;10631;50509;55612;79709;140766	geneontology_Biological_Process_noRedundant	COLGALT1;ARF1;ANXA2;ITGA6;PLOD1;COL6A1;LAMB1;COL4A2;P4HB;SH3PXD2A;SPARC;POSTN;MFAP5;SERPINH1;COL4A1;LAMC1;PXDN;COL5A1;COL6A2;GSN;FERMT1;FBN1;BMP1;COL5A2;ITGA5;ADAM19;COL5A3;LOXL2;FN1;CCN2;COL10A1;ADAMTS14
	GO:0005201	extracellular matrix structural constituent	http://amigo.geneontology.org/amigo/term/GO:0005201	64	18	2.49068	7.22694	1.91794e-11	6.19016e-09	1282;1284;1289;1290;1291;1292;1300;2200;2335;3490;3912;3915;6678;7058;7837;8076;10631;50509	geneontology_Molecular_Function_noRedundant	COL6A1;LAMB1;COL4A2;THBS2;SPARC;POSTN;MFAP5;COL4A1;LAMC1;PXDN;IGFBP7;COL5A1;COL6A2;FBN1;COL5A2;COL5A3;FN1;COL10A1
	GO:0030055	cell-substrate junction	http://amigo.geneontology.org/amigo/term/GO:0030055	343	40	13.3485	2.99659	3.43195e-10	8.86128e-08	60;87;308;375;567;811;975;976;977;1213;1264;2274;2934;3315;3482;3611;3655;3678;3897;4162;4627;5034;5329;5479;7171;7534;7791;8496;8826;8994;9124;9448;10092;10109;10487;10525;23603;26136;54751;55612	geneontology_Cellular_Component_noRedundant	CLTC;ARPC5;CORO1C;IGF2R;ARPC2;CD81;ZYX;ARF1;ILK;MAP4K4;CALR;HYOU1;MYH9;TPM4;YWHAZ;ACTB;IQGAP1;ITGA6;LIMD1;B2M;ACTN1;FHL2;PPIB;CD151;HSPB1;ADGRE5;CAP1;FBLIM1;P4HB;ANXA5;MCAM;PPFIBP1;TES;CNN1;PLAUR;GSN;FERMT1;PDLIM1;ITGA5;L1CAM
	GO:0034976	response to endoplasmic reticulum stress	http://amigo.geneontology.org/amigo/term/GO:0034976	223	30	8.67847	3.45683	2.22142e-09	4.77975e-07	595;811;2673;4000;4189;5034;5366;5526;6745;7494;8795;8893;9097;9114;9695;10113;10488;10525;10897;11015;11253;22872;26003;29978;55033;57003;58477;64764;79094;81502	geneontology_Biological_Process_noRedundant	MAN1B1;USP14;TNFRSF10B;CALR;HYOU1;LMNA;EDEM1;GFPT1;GORASP2;SEC31A;CREB3;YIF1A;UBQLN2;PMAIP1;XBP1;PREB;HM13;SSR1;EIF2B5;ATP6V0D1;SRPRB;P4HB;CCDC47;CREB3L2;DNAJB9;CCND1;FKBP14;CHAC1;PPP2R5B;KDELR3
	GO:0050839	cell adhesion molecule binding	http://amigo.geneontology.org/amigo/term/GO:0050839	335	37	13.0372	2.83804	7.47202e-09	1.37805e-06	87;288;302;471;811;832;975;977;1289;1363;1490;1739;2200;2335;3611;3655;3678;4627;5034;5861;5917;7534;8482;8496;8826;9124;10611;10631;10652;23647;23670;26136;27044;28969;51100;58513;85456	geneontology_Molecular_Function_noRedundant	TNKS1BP1;CD81;RARS;ILK;SH3GLB1;ATIC;CALR;ANXA2;MYH9;YWHAZ;RAB1A;CAPZB;IQGAP1;ITGA6;DLG1;BZW2;PDLIM5;ACTN1;ARFIP2;YKT6;ANK3;CD151;SND1;P4HB;CEMIP2;CPE;POSTN;COL5A1;PPFIBP1;TES;FBN1;PDLIM1;ITGA5;SEMA7A;FN1;CCN2;EPS15L1
	GO:0031589	cell-substrate adhesion	http://amigo.geneontology.org/amigo/term/GO:0031589	207	26	8.0558	3.22749	1.12404e-07	1.81392e-05	87;811;967;1490;2335;3611;3655;3678;3897;3912;3915;3956;5861;6695;7301;7791;8826;9341;9448;10109;10631;23603;50509;54749;55612;91663	geneontology_Biological_Process_noRedundant	CORO1C;LGALS1;ARPC2;ZYX;ILK;MAP4K4;CALR;VAMP3;RAB1A;IQGAP1;ITGA6;ACTN1;CD63;MYADM;LAMB1;POSTN;LAMC1;EPDR1;SPOCK1;FERMT1;ITGA5;COL5A3;TYRO3;FN1;CCN2;L1CAM
	GO:0035966	response to topologically incorrect protein	http://amigo.geneontology.org/amigo/term/GO:0035966	157	22	6.10995	3.60068	1.59097e-07	2.28216e-05	595;811;871;2673;3315;4000;4189;5526;6745;7494;9114;9695;10113;10488;10525;10897;11015;22872;55033;58477;64764;79094	geneontology_Biological_Process_noRedundant	CALR;HYOU1;LMNA;EDEM1;GFPT1;SEC31A;CREB3;YIF1A;XBP1;HSPB1;PREB;SSR1;ATP6V0D1;SRPRB;SERPINH1;CREB3L2;DNAJB9;CCND1;FKBP14;CHAC1;PPP2R5B;KDELR3
	GO:0005911	cell-cell junction	http://amigo.geneontology.org/amigo/term/GO:0005911	261	29	10.1573	2.85509	3.01585e-07	3.89347e-05	87;288;302;357;595;1739;2258;2706;3611;3655;3678;4627;5097;5530;5580;6513;7791;8826;8994;9124;9948;10611;23586;23705;25932;57608;64065;85456;91663	geneontology_Cellular_Component_noRedundant	TNKS1BP1;WDR1;ZYX;ILK;ANXA2;MYH9;IQGAP1;ITGA6;LIMD1;DLG1;CADM1;PDLIM5;ACTN1;ANK3;SLC2A1;MYADM;PPP3CA;CLIC4;CCND1;PERP;FGF13;SHROOM2;PDLIM1;ITGA5;PCDH1;DDX58;JCAD;GJB2;PRKCD

## Sheet: SD3 Low dose lithium (GEx)
Supplementary Dataset 3: Results from RNA-sequencing analyses testing the effect of 0.75 mM lithium dose relative to the control condition.
	baseMean	log2FoldChange	lfcSE	pvalue	PFDR
ZMPSTE24	845.223	-1.15253	0.153541	2.5897e-15	4.14533e-11
CCN2	66.7852	2.93912	0.555588	4.2552e-09	3.40565e-05
ACTG2	2052.62	0.686188	0.131762	6.6825e-09	3.56556e-05
ADSS	3.77552	-1.71988e-08	0.0014427	1.07868e-08	4.31662e-05
MPP2	1.69668	-1.88372e-07	0.0014427	7.85723e-08	0.000251541
LRRC37B	3.23865	-6.53992e-08	0.0014427	3.29181e-07	0.000756765
ZNF80	1.13959	2.85755e-07	0.0014427	3.3094e-07	0.000756765
BRD3OS	16.1795	-6.75769	2.61466	1.12953e-06	0.00226005
PRKCD	4596.12	1.69867	0.425128	1.30589e-06	0.00232259
RNF112	7.74028	-6.5935e-08	0.0014427	1.58667e-06	0.00251039
CDK18	2.06751	-8.6237e-08	0.0014427	1.72514e-06	0.00251039
TNS4	0.503194	2.42625e-07	0.0014427	2.34836e-06	0.00313252
EPS15L1	192.399	1.51742	0.395281	3.41582e-06	0.00420592
MPHOSPH10	62.4111	-2.0671	0.592774	7.08733e-06	0.00810335
NDRG1	1.48707	2.50431e-07	0.0014427	1.22187e-05	0.013039
TBC1D3G	0.369949	-7.03389e-08	0.0014427	1.57943e-05	0.0158012
ST8SIA6	0.424143	-6.95534e-08	0.0014427	2.15061e-05	0.0194723
ERN2	0.423538	-2.18617e-07	0.0014427	2.18968e-05	0.0194723
DSCAML1	1.39381	9.68276e-08	0.0014427	3.22912e-05	0.0272045
ADM5	11.8498	-3.54992e-06	0.0014427	3.92041e-05	0.031377
RSPH6A	0.66563	-5.34441e-08	0.0014427	4.51511e-05	0.0333294
LIMS3	0.865442	-5.20119e-08	0.0014427	4.95418e-05	0.0333294
CCDC153	0.491486	1.27443e-06	0.0014427	4.96659e-05	0.0333294
SPACA4	0.482199	-8.48007e-08	0.0014427	4.99722e-05	0.0333294
CDK3	0.962473	8.87079e-08	0.0014427	6.02546e-05	0.0385798
CAPNS2	0.762177	-5.49444e-08	0.0014427	6.83354e-05	0.0409115
SSUH2	0.524049	-7.14495e-08	0.0014427	6.9008e-05	0.0409115
SCN9A	78.3025	1.16056	0.382765	7.29428e-05	0.0416998
RP1L1	25.7041	-2.28339e-06	0.0014427	7.88965e-05	0.0435481
ALG1L	0.409269	1.09647e-07	0.0014427	8.42433e-05	0.0449494
COL5A2	462.008	0.455281	0.152216	8.81671e-05	0.0455255
AKT1	982.655	-0.795614	0.262543	9.89971e-05	0.0493551
C15orf62	0.924852	7.59293e-08	0.0014427	0.00010175	0.0493551
CCDC47	1334.93	0.412232	0.140007	0.000108645	0.0499372
CCDC69	0.521833	-1.62074e-08	0.0014427	0.00010919	0.0499372
FOXC1	0.830441	9.86851e-08	0.0014427	0.000159789	0.0710483
RAB2B	155.916	-1.36982e-05	0.00144271	0.000174089	0.0753147
GSN	3975.17	0.30854	0.111121	0.00018609	0.078388
GJC1	279.208	0.674987	0.241753	0.000194395	0.0797865
SLC15A2	0.854631	-8.88565e-09	0.0014427	0.00023252	0.0930488
TMEM45A	104.576	0.809953	0.308302	0.000271259	0.105903
FN1	1869.15	3.22868e-05	0.00144277	0.000292517	0.111484
MECOM	919.832	-0.453025	0.177809	0.000303298	0.112905
FGFR3	824.91	-0.570687	0.237261	0.000347881	0.126558
PGA4	0.389691	1.42464e-07	0.0014427	0.000364286	0.129581
GRIK5	10.667	1.92316e-06	0.0014427	0.000373632	0.130016
SEC16A	1635.16	-0.380282	0.157179	0.00043775	0.148653
NEBL	118.951	-0.832138	0.3603	0.000445764	0.148653
SHROOM2	766.283	2.93517e-05	0.00144275	0.000455276	0.148727
L1CAM	147.493	0.842481	0.346632	0.000476983	0.152701
PTBP3	1837.31	0.229269	0.0972318	0.000512065	0.160718
PCDHGC5	985.057	2.62451e-05	0.00144274	0.00058481	0.17865
BIVM	84.2206	-9.09713e-06	0.0014427	0.000591519	0.17865
TPPP	205.456	0.658487	0.290937	0.000608675	0.180427
POLI	71.4834	-6.54803e-06	0.0014427	0.00063012	0.182029
SPRR2G	584.393	1.66971	0.98721	0.000636822	0.182029
RYBP	464.769	-0.391185	0.184362	0.000771826	0.212799
POSTN	2043.01	2.73727e-05	0.00144273	0.00078144	0.212799
AZI2	227.439	0.838846	0.426203	0.000798047	0.212799
KCTD7	23.3128	-2.00812	1.7131	0.000799018	0.212799
PMEPA1	6016.41	3.65979e-05	0.00144276	0.000810943	0.212799
BBOF1	68.6595	0.883635	0.424698	0.000870816	0.224825
CD34	206.022	-0.526476	0.254248	0.000941315	0.237437
LUZP6	36.2759	1.07788e-06	0.0014427	0.000949331	0.237437
OSGIN2	78.9736	-1.02336e-05	0.0014427	0.000968051	0.238394
ATXN1L	196.702	1.53742e-05	0.00144271	0.00103999	0.252229
GABBR2	5552.28	0.179475	0.0920592	0.00120226	0.287232
CLIC2	0.889695	2.58026e-07	0.0014427	0.00132761	0.312514
KIF5A	221.216	-0.442614	0.243213	0.00140993	0.327084
WDR73	10.8225	-9.89297e-07	0.0014427	0.00146132	0.331216
HDAC6	591.004	-0.592213	0.368677	0.00146913	0.331216
SSH2	855.557	2.06437e-05	0.00144271	0.00162466	0.361194
TMEFF2	3298.76	3.02544e-05	0.00144272	0.00166864	0.362171
AOX1	0.973747	1.00753e-07	0.0014427	0.00167431	0.362171
COQ3	25.6607	-4.18368e-06	0.0014427	0.00181252	0.379748
DDX23	241.38	-0.441917	0.259446	0.00181746	0.379748
TLK2	146.743	0.56116	0.323958	0.00182674	0.379748
KIDINS220	1157.92	-0.233959	0.140495	0.00186425	0.382578
GATA6	22.4705	4.74256e-06	0.0014427	0.0019407	0.393224
TSNARE1	20.8116	-4.54494e-06	0.0014427	0.00232075	0.464353
PKP1	15.9384	2.50056e-06	0.0014427	0.00235604	0.465594
RBM27	566.223	-0.23718	0.165769	0.00246347	0.480888
MIGA1	435.201	2.13187e-05	0.0014427	0.00250182	0.48249
PTCH2	5.44813	1.34652e-06	0.0014427	0.00262297	0.499831
SEC24D	1285.19	3.06371e-05	0.00144271	0.00270122	0.508688
HEPHL1	6.26019	2.36763e-06	0.0014427	0.00277371	0.510987
STX17	225.399	1.1095e-05	0.0014427	0.00277728	0.510987
LRRC8D	80.1568	-8.64036e-07	0.00144269	0.00296908	0.540069
TRAF5	314.396	1.48822e-05	0.0014427	0.00309017	0.555779
PABPN1	965.961	-0.329296	0.256231	0.00314122	0.558683
BBS1	178.541	-0.4246	0.346199	0.00320528	0.563812
JCAD	98.3888	8.09242e-06	0.0014427	0.00331487	0.574195
AP2A2	477.156	2.07959e-05	0.0014427	0.00337101	0.574195
TRAK2	1232.65	0.236395	0.182382	0.00339887	0.574195
ZNF146	36.7271	3.62585e-07	0.0014427	0.00340779	0.574195
LEO1	145.209	-0.452141	0.406646	0.00348905	0.577904
RIMKLB	813.444	-0.203067	0.186766	0.00353064	0.577904
GPR153	1593.74	0.278204	0.219714	0.00355588	0.577904
HOPX	1317.72	-0.298129	0.356435	0.00357422	0.577904
GLYR1	954.251	2.27025e-05	0.00144269	0.0036416	0.582911
KLF13	127.017	1.17439e-05	0.0014427	0.00403335	0.639227
RGS2	211.329	1.66331e-05	0.0014427	0.00431611	0.677334
ELMO3	37.8823	-5.88044e-06	0.0014427	0.00442985	0.688433
ATPAF2	187.366	-5.56631e-06	0.00144269	0.00447674	0.689031
GBP5	17.1322	3.75823e-06	0.0014427	0.00478933	0.725959
KLF2	158.033	1.18811e-05	0.0014427	0.00484064	0.725959
HRH2	380.151	1.61005e-05	0.00144269	0.00485273	0.725959
SCN3A	9.4307	1.70444e-06	0.00144269	0.00506561	0.750789
HSPA9	706.145	-2.03629e-05	0.00144269	0.00524724	0.770574
COQ8A	244.629	-1.62282e-05	0.00144269	0.00532347	0.774662
PAFAH1B1	2027.42	3.50741e-05	0.00144269	0.00542403	0.774723
MEGF10	2422.33	2.7375e-05	0.00144269	0.00549422	0.774723
PLLP	4.02774	1.08176e-06	0.0014427	0.00550965	0.774723
CTDSPL2	449.31	-2.01915e-05	0.00144269	0.00551749	0.774723
IRF3	335.795	1.81397e-05	0.00144269	0.00557244	0.775344
DNAH5	44.5924	7.18636e-06	0.00144269	0.00566032	0.775344
IL6ST	24.625	4.73462e-06	0.0014427	0.00566723	0.775344
STAT1	334.959	1.05319e-05	0.00144269	0.00574923	0.778562
SF3B4	269.221	-1.35972e-05	0.00144269	0.00578802	0.778562
FGD6	137.396	-1.16674e-05	0.00144269	0.00632493	0.830594
ATP6V0D1	1013.21	2.59103e-05	0.00144269	0.00632759	0.830594
FAM184B	21.8194	-5.94498e-07	0.0014427	0.00633051	0.830594
PNN	943.909	-2.47558e-05	0.00144269	0.00662972	0.860115
KCNN4	1080.58	2.56559e-05	0.00144269	0.00666297	0.860115
PCDH19	1404.71	2.79702e-05	0.00144268	0.00679079	0.869602
LRCH3	260.704	-1.10588e-05	0.00144269	0.00691768	0.872011
MLH1	582.584	2.02219e-05	0.00144269	0.00691856	0.872011
FAM102A	307.918	1.46948e-05	0.00144269	0.00707328	0.884546
B3GNT5	373.56	1.51303e-05	0.00144269	0.00714282	0.886319
CAAP1	130.99	-1.07478e-05	0.00144269	0.00751544	0.925048
DDX58	165.353	1.2036e-05	0.00144269	0.00757052	0.925048
DCTPP1	82.9081	-5.26263e-06	0.00144269	0.00773626	0.930664
PIAS2	127.009	-5.87856e-06	0.00144269	0.00775993	0.930664
MINPP1	91.0318	-1.78514e-06	0.0014427	0.0078224	0.930664
WASF2	334.851	1.42128e-05	0.00144269	0.00788793	0.930664
ITSN1	1517.35	-2.12546e-05	0.00144268	0.0079229	0.930664
TAX1BP1	299.452	-1.22236e-05	0.00144269	0.00796532	0.930664
ICAM5	4.57478	-7.61358e-07	0.0014427	0.00837698	0.947759
C4A	244.655	-7.74306e-06	0.00144269	0.00838087	0.947759
PAPSS2	120.578	9.41907e-06	0.00144269	0.00839408	0.947759
COPB2	255.164	7.69174e-06	0.00144269	0.00840529	0.947759
HOXB1	11.0436	2.88801e-06	0.00144269	0.00840769	0.947759
SIAH2	28.2385	-1.86094e-06	0.00144269	0.0085401	0.955954
TCF3	564.867	-2.34466e-05	0.00144268	0.00862343	0.958578
COL10A1	69.6302	6.95698e-06	0.00144269	0.00876588	0.96264
FASTK	170.521	-8.07635e-06	0.00144269	0.00878025	0.96264
SLC9A7	115.483	8.25681e-06	0.00144269	0.00913106	0.993798
CNIH3	1454.34	2.5903e-05	0.00144268	0.00918861	0.993798
HIST1H1C	2321.68	-3.84932e-05	0.00144274	0.00927662	0.996583
SLIT3	65.9573	-6.72628e-06	0.00144269	0.0094599	0.999827
GGT7	229.855	-1.45016e-05	0.00144269	0.00974519	0.999827
FAM49B	316.034	1.22781e-05	0.00144269	0.0097703	0.999827
MBOAT1	25.1132	-5.16049e-06	0.00144269	0.00984661	0.999827
ANKRD6	152.047	1.31463e-05	0.00144269	0.00987971	0.999827
CLCN6	365.151	-1.54777e-05	0.00144269	0.00989081	0.999827
ANXA5	4669.71	2.19793e-05	0.00144268	0.00997329	0.999827
ADAM19	1882.05	1.71403e-05	0.00144269	0.0101685	0.999827
IL11	871.981	1.46146e-05	0.00144269	0.0104182	0.999827
TUBA1B	10494.3	2.29156e-05	0.00144268	0.0105062	0.999827
COL4A2	1887.43	3.00916e-05	0.0014427	0.0107793	0.999827
AS3MT	18.7885	-4.86943e-07	0.00144269	0.0108109	0.999827
CCDC181	4.63987	1.3852e-06	0.0014427	0.0109682	0.999827
PAK3	323.659	1.47024e-05	0.00144269	0.0115722	0.999827
RHOA	3578.43	2.34747e-05	0.00144267	0.0117662	0.999827
SPIDR	374.112	-1.4812e-05	0.00144268	0.0119362	0.999827
RPS18	6916.44	-3.72498e-05	0.00144263	0.0124809	0.999827
SH3PXD2A	920.296	1.50681e-05	0.00144269	0.012506	0.999827
UPP1	373.386	-1.74349e-05	0.00144268	0.0126466	0.999827
FAM81A	5.00788	-1.59037e-06	0.00144269	0.012768	0.999827
MMUT	200.591	-8.23049e-06	0.00144269	0.0128739	0.999827
DGCR8	671.044	-3.69991e-05	0.00144283	0.0129521	0.999827
ANO8	362.666	-1.62737e-05	0.00144268	0.0129845	0.999827
GEM	1827.68	1.98824e-05	0.00144268	0.0130166	0.999827
DHX35	2.83008	7.13764e-07	0.0014427	0.0131004	0.999827
ZBTB7A	382.348	1.69882e-05	0.00144268	0.0131197	0.999827
ACOT8	129.372	1.14422e-05	0.00144269	0.0133925	0.999827
ATP10A	412.336	-1.35036e-05	0.00144269	0.0134987	0.999827
ZNF134	47.9698	4.74156e-06	0.00144269	0.0135919	0.999827
PBX1	126.603	7.58182e-06	0.00144269	0.0137064	0.999827
CFAP45	4.80838	-9.63864e-07	0.0014427	0.0139267	0.999827
PSMD11	13.6134	-1.46783e-06	0.00144269	0.0140264	0.999827
PLCB4	7.10405	-1.44849e-06	0.00144269	0.0140666	0.999827
GTF3C3	497.013	1.96947e-05	0.00144267	0.0142726	0.999827
ATP1B1	483.505	-1.58718e-05	0.00144268	0.0148293	0.999827
ADRB2	9.42937	-1.84468e-06	0.00144269	0.0149589	0.999827
SERPINH1	2116.69	2.52297e-05	0.00144266	0.0149796	0.999827
COL17A1	3.02001	-8.3376e-07	0.0014427	0.0150561	0.999827
NDUFS2	1278.77	-2.20635e-05	0.00144267	0.015226	0.999827
COL15A1	6.53178	2.34169e-06	0.00144269	0.0152913	0.999827
EPB41L2	961.999	-2.27499e-05	0.00144266	0.0154507	0.999827
NEK11	17.5916	3.41101e-06	0.00144269	0.0157812	0.999827
FAM118B	189.233	1.20487e-05	0.00144269	0.0158219	0.999827
YTHDC1	585.573	-1.42583e-05	0.00144268	0.0158809	0.999827
KIAA0895L	236.809	-1.23847e-05	0.00144268	0.0160463	0.999827
RPGRIP1L	192.518	-9.79277e-06	0.00144269	0.016422	0.999827
FAM184A	12.1779	2.16488e-06	0.00144269	0.0165985	0.999827
EIF3A	4013.16	-2.67203e-05	0.00144265	0.0166362	0.999827
RASL12	48.1355	4.41298e-06	0.00144269	0.0174313	0.999827
UBE3A	551.813	1.33295e-05	0.00144268	0.0176836	0.999827
HEY1	144.828	7.02848e-06	0.00144269	0.0176864	0.999827
INO80E	155.616	-1.09645e-06	0.00144269	0.0177106	0.999827
RPS9	3972.15	-2.94696e-05	0.00144267	0.0177795	0.999827
LAMC1	7825.93	2.01781e-05	0.00144267	0.0179085	0.999827
RPL11	2736.57	-2.82818e-05	0.00144264	0.0180044	0.999827
PDS5A	1884.42	2.79013e-05	0.00144264	0.0180177	0.999827
THG1L	97.4858	9.79111e-06	0.00144269	0.0181176	0.999827
RTN4R	40.4008	3.78166e-06	0.00144269	0.0183003	0.999827
SMARCA4	1377.97	-1.88672e-05	0.00144267	0.0183383	0.999827
DISP1	79.4029	7.95257e-06	0.00144269	0.0184423	0.999827
FOXO4	4.66358	-8.94182e-07	0.00144269	0.0185512	0.999827
IL17RD	1740.87	2.39387e-05	0.00144265	0.0185743	0.999827
FNDC4	678.961	-1.50517e-05	0.00144262	0.018692	0.999827
SYCP2	8.71035	-1.40233e-06	0.00144269	0.0188183	0.999827
PLAUR	432.764	1.31067e-05	0.00144268	0.018913	0.999827
MMP24	4.72962	1.52703e-06	0.00144269	0.0190395	0.999827
ROGDI	209.437	-1.34436e-05	0.00144268	0.0193998	0.999827
RFK	417.992	-1.16706e-05	0.00144264	0.0196645	0.999827
CDH6	517.878	-7.76441e-06	0.00144269	0.0196964	0.999827
COL5A3	237.126	1.14527e-05	0.00144268	0.0197282	0.999827
TLL2	96.8151	-4.42414e-06	0.00144269	0.0198192	0.999827
TREX2	5.47829	1.6099e-06	0.00144269	0.0198952	0.999827
RPS3A	1211.62	1.67028e-05	0.00144267	0.0200334	0.999827
ANKH	69.1598	-6.27422e-06	0.00144269	0.020096	0.999827
KCNF1	159.178	1.15963e-05	0.00144268	0.0201718	0.999827
TSC22D1	7806.13	2.2692e-05	0.00144265	0.0203326	0.999827
DLX5	50.1306	-6.01765e-06	0.00144269	0.0206689	0.999827
KDELR3	107.534	8.76229e-06	0.00144269	0.0209187	0.999827
MINAR1	28.9568	-1.23209e-06	0.00144269	0.0209393	0.999827
SLC66A1	217.287	1.38681e-05	0.00144268	0.0209618	0.999827
CHAF1A	637.617	-1.47513e-05	0.00144265	0.0209772	0.999827
CAB39L	27.8268	3.73059e-06	0.00144269	0.0213469	0.999827
PXDN	4981.68	2.11961e-05	0.00144266	0.0213557	0.999827
TOMM7	30.8839	2.35417e-06	0.00144269	0.0216245	0.999827
SRI	621.973	1.2534e-05	0.00144268	0.0216685	0.999827
HES2	101.279	5.92141e-06	0.00144269	0.0218085	0.999827
TUBGCP6	263.254	1.04083e-05	0.00144269	0.0219646	0.999827
ARIH2	725.877	2.36745e-05	0.00144265	0.0220444	0.999827
RBM24	56.2707	-6.47234e-06	0.00144269	0.0220853	0.999827
ESS2	49.3728	-1.04388e-06	0.00144269	0.0222635	0.999827
SLC20A2	1329.09	-1.89859e-05	0.00144266	0.022276	0.999827
SCNN1B	5.60606	1.524e-06	0.00144269	0.0223915	0.999827
ZC3H18	11.3292	8.4928e-08	0.0014427	0.022399	0.999827
LZTS1	1424.78	-2.00408e-05	0.00144266	0.0225654	0.999827
CNOT2	345.804	1.26535e-05	0.00144268	0.0227236	0.999827
CRBN	136.779	-4.83691e-06	0.00144269	0.0227364	0.999827
PPFIBP2	2.66528	-9.22692e-07	0.0014427	0.0227764	0.999827
NDN	181.791	7.0724e-06	0.00144269	0.0229138	0.999827
SMARCA2	59.8274	6.35874e-06	0.00144269	0.0229299	0.999827
ZNF408	116.68	-6.97628e-06	0.00144269	0.0230076	0.999827
TWISTNB	143.08	8.16467e-06	0.00144269	0.0231254	0.999827
PYGL	1435.74	1.98036e-05	0.00144266	0.0232613	0.999827
CHD9	2477.59	2.15264e-05	0.00144265	0.0232666	0.999827
SLC25A37	179.896	-1.02333e-05	0.00144268	0.0234822	0.999827
CD24	570.897	-1.4438e-05	0.00144267	0.0234945	0.999827
CLK2	317.072	-1.31395e-05	0.00144268	0.0235131	0.999827
LUC7L	383.413	-1.34062e-05	0.00144268	0.0238877	0.999827
CCDC43	38.1362	-3.62713e-06	0.00144269	0.0240096	0.999827
SH3YL1	118.448	8.90506e-06	0.00144269	0.0240269	0.999827
LONRF1	140.56	-9.90387e-06	0.00144269	0.0240482	0.999827
ADAM20	12.1072	2.57948e-06	0.00144269	0.0240656	0.999827
CCDC125	34.3147	-4.11655e-06	0.00144269	0.0240779	0.999827
L3MBTL3	148.169	1.0991e-05	0.00144268	0.0241529	0.999827
CBLN4	14.6806	3.14878e-06	0.00144269	0.0242172	0.999827
VPS13C	3193.21	2.09346e-05	0.00144265	0.0243335	0.999827
HHIP	14.372	2.31339e-06	0.00144269	0.0247908	0.999827
POLD1	508.388	-1.32456e-05	0.00144268	0.0247988	0.999827
LIMD1	1326.73	2.16777e-05	0.00144265	0.0251567	0.999827
CEMIP2	3739.95	1.96971e-05	0.00144256	0.0252074	0.999827
NPL	197.125	1.00976e-05	0.00144268	0.0255189	0.999827
UBQLN2	566.164	1.64775e-05	0.00144267	0.0256139	0.999827
SMG5	1489.73	-6.7731e-06	0.00144258	0.0256614	0.999827
SMG7	703.606	-1.49585e-05	0.00144267	0.0256634	0.999827
CCNE1	65.0799	-5.97351e-06	0.00144269	0.0257247	0.999827
PDCD4	583.813	-7.65333e-06	0.00144262	0.025991	0.999827
MEX3A	314.067	1.19743e-05	0.00144268	0.0262035	0.999827
TNS3	827.573	-1.47038e-05	0.00144267	0.0263346	0.999827
CBX1	1701.31	-2.57263e-05	0.00144262	0.0263619	0.999827
FBN1	1165.35	1.45352e-05	0.00144267	0.0266326	0.999827
GID4	5.32766	-8.31138e-07	0.00144269	0.0266565	0.999827
DET1	42.8669	-5.79961e-06	0.00144269	0.0268519	0.999827
TOX2	6.5213	-8.02727e-07	0.00144269	0.0268779	0.999827
ZMIZ2	755.703	-1.52319e-05	0.00144267	0.0271687	0.999827
COX7A2	43.0671	-5.94215e-06	0.00144269	0.0271707	0.999827
TCF7L1	249.283	-9.11516e-06	0.00144269	0.0272228	0.999827
SAMD9L	136.036	-7.00127e-06	0.00144269	0.02729	0.999827
ZBTB9	215.863	1.34466e-05	0.00144268	0.0274106	0.999827
TRIB2	5195.55	2.79676e-05	0.00144261	0.0275064	0.999827
MRPL9	372.401	1.52275e-05	0.00144267	0.0276744	0.999827
DGKA	205.988	-6.15608e-06	0.00144267	0.0280007	0.999827
PHRF1	1141.66	-2.18964e-05	0.00144264	0.0281949	0.999827
BCLAF1	2609.89	-2.18632e-05	0.00144264	0.0283703	0.999827
TUBB6	1177.49	1.37773e-05	0.00144267	0.0283977	0.999827
NEK4	571.291	-1.55606e-05	0.00144264	0.0285081	0.999827
SLC4A4	54.0884	-6.07189e-06	0.00144269	0.0285087	0.999827
E2F4	49.765	5.44455e-06	0.00144269	0.0285202	0.999827
CPNE8	61.3223	6.17109e-06	0.00144269	0.0286063	0.999827
CYP2F1	3.66137	-8.97608e-07	0.0014427	0.0287852	0.999827
BCL10	533.445	1.84302e-05	0.00144266	0.0288996	0.999827
CENPB	1084.23	1.38705e-05	0.00144267	0.0291162	0.999827
DUX4	23.9442	-2.58676e-06	0.00144269	0.0291682	0.999827
ZNF563	9.71509	-2.31702e-06	0.00144269	0.0292708	0.999827
KCNK2	159.738	-6.22333e-06	0.00144269	0.029301	0.999827
PPFIBP1	1149.96	1.36692e-05	0.00144267	0.0294123	0.999827
P4HB	7109.77	3.35386e-05	0.00144272	0.0294946	0.999827
YDJC	106.492	8.1933e-06	0.00144269	0.0295592	0.999827
ARL4A	112.562	8.54905e-06	0.00144269	0.0296914	0.999827
EIF2AK4	1917.58	2.55989e-05	0.00144262	0.0298584	0.999827
TMBIM6	8798.54	3.25944e-05	0.00144257	0.0299133	0.999827
GUCY1B1	87.4125	3.62272e-06	0.00144269	0.0299714	0.999827
RNF217	47.7364	4.24297e-06	0.00144269	0.0300614	0.999827
PLOD1	1873.25	2.28859e-05	0.00144263	0.0302064	0.999827
TRMT12	121.769	1.86933e-05	0.00144273	0.0302595	0.999827
RNASEL	93.9547	6.41411e-06	0.00144269	0.0304856	0.999827
KIF26B	2562	2.20329e-05	0.00144264	0.0305545	0.999827
AGPS	33.7027	-2.03576e-06	0.00144269	0.0308261	0.999827
RCAN1	5441.25	-2.06562e-05	0.00144264	0.0308279	0.999827
KIF4A	154.376	1.01481e-05	0.00144268	0.0309878	0.999827
ARHGEF4	140.063	9.21814e-06	0.00144268	0.0310564	0.999827
RPS25	3260.72	-2.53163e-05	0.00144262	0.0310714	0.999827
LIME1	26.9397	-4.1953e-06	0.00144269	0.0312043	0.999827
COL4A6	255.574	-1.22278e-05	0.00144268	0.0313345	0.999827
MAP3K5	303.826	1.011e-05	0.00144268	0.031465	0.999827
PI4KA	3.36133	1.96796e-07	0.0014427	0.0315232	0.999827
DHX34	83.0976	3.40376e-06	0.00144268	0.0315273	0.999827
VPREB3	4.43672	1.64932e-06	0.00144269	0.0316976	0.999827
CAST	1078.49	-1.9205e-05	0.00144265	0.031819	0.999827
METAP2	729.163	-1.33069e-05	0.00144267	0.0318432	0.999827
SLC1A1	54.8745	4.70783e-06	0.00144269	0.0322586	0.999827
HLA-F	6.63296	1.53394e-06	0.00144269	0.0322604	0.999827
HS6ST1	1225.89	-1.13907e-05	0.00144268	0.0322765	0.999827
ZBTB37	69.2366	5.711e-06	0.00144269	0.0322772	0.999827
MDK	2644.02	-1.8401e-05	0.00144265	0.0323273	0.999827
NCOA3	185.247	7.85093e-06	0.00144269	0.0323477	0.999827
VAPA	1399.02	2.23612e-05	0.00144262	0.032409	0.999827
D2HGDH	170.52	-1.08685e-05	0.00144268	0.0324766	0.999827
JADE1	351.761	-1.2221e-05	0.00144267	0.0325897	0.999827
ARMC5	86.5518	-6.55806e-06	0.00144269	0.0325943	0.999827
ALDH4A1	1146.97	-1.46608e-05	0.00144267	0.032999	0.999827
CHAMP1	708.19	-1.79324e-05	0.00144265	0.0330472	0.999827
FAM98C	33.8339	-3.25521e-06	0.00144269	0.0331355	0.999827
UBTD1	959.289	1.73361e-05	0.00144266	0.0334155	0.999827
AGER	9.10352	2.29412e-06	0.00144269	0.0336917	0.999827
FAM135A	581.882	-1.29877e-05	0.00144267	0.0337599	0.999827
ETV2	3.30567	-1.34115e-06	0.00144269	0.0337775	0.999827
HNRNPA2B1	2777.74	-1.27101e-05	0.00144267	0.0338559	0.999827
ATRNL1	564.996	1.2952e-05	0.00144267	0.0338759	0.999827
ARHGAP11B	5.83745	-9.58074e-07	0.00144269	0.0338785	0.999827
C1S	32.4233	-3.20264e-06	0.00144269	0.0341745	0.999827
SCFD1	624.069	1.36329e-05	0.00144267	0.0341942	0.999827
NCOA6	839.886	1.80999e-05	0.00144265	0.0343546	0.999827
RBM6	597.56	-1.47817e-05	0.00144267	0.0343873	0.999827
ZNF564	124.81	7.70046e-06	0.00144269	0.0346554	0.999827
MTRR	275.036	-1.34448e-05	0.00144267	0.0348701	0.999827
CEBPG	761.982	0.000160775	0.00144716	0.0349967	0.999827
NEXMIF	4.01174	-1.09691e-06	0.00144269	0.0351653	0.999827
C12orf76	11.1581	-1.48005e-06	0.00144269	0.0353501	0.999827
SLC12A9	472.235	1.62122e-05	0.00144266	0.0358122	0.999827
SYNGAP1	308.427	-1.21672e-05	0.00144267	0.0358692	0.999827
APPBP2	1269.33	-1.16627e-05	0.00144261	0.0359094	0.999827
DBNDD1	1095.04	1.89436e-05	0.00144265	0.0359162	0.999827
RBIS	70.3649	-3.08606e-06	0.00144269	0.0359498	0.999827
CRYAB	73.6179	-3.80299e-06	0.00144269	0.0360105	0.999827
RAB43	115.38	8.89681e-06	0.00144268	0.0360569	0.999827
RAC1	937.187	1.93399e-05	0.00144263	0.0361363	0.999827
HMGA2	21.6817	-3.19215e-06	0.00144269	0.0362017	0.999827
STAT6	4.08625	6.21544e-07	0.00144269	0.0364466	0.999827
KANK1	221.487	8.61769e-06	0.00144268	0.0365103	0.999827
BRAF	179.865	-1.13038e-05	0.00144268	0.036528	0.999827
TCEAL4	514.954	-1.60024e-05	0.00144266	0.0367527	0.999827
QSOX2	48.3328	4.39213e-06	0.00144269	0.0368199	0.999827
SEC31A	3360.21	3.32185e-05	0.00144264	0.0369435	0.999827
ABHD2	1290.68	2.34267e-05	0.00144265	0.0374725	0.999827
MAMDC2	776.216	1.50104e-05	0.00144266	0.0376823	0.999827
SPINT2	112.815	-7.35712e-06	0.00144269	0.0379644	0.999827
TBC1D8B	30.4284	4.86291e-06	0.00144269	0.0379726	0.999827
PPP1R16A	132.806	5.97535e-06	0.00144269	0.0379871	0.999827
U2SURP	1423.96	-1.27135e-05	0.00144267	0.0380364	0.999827
TMEM158	3524	1.81472e-05	0.00144265	0.0383771	0.999827
VPS50	174.516	-7.15092e-06	0.00144269	0.0384671	0.999827
SLC49A3	9.26107	-2.65312e-06	0.00144269	0.0396591	0.999827
CPNE7	152.102	-6.62332e-06	0.00144269	0.0397416	0.999827
PHB	677.113	-1.41159e-05	0.00144266	0.0398554	0.999827
SIX5	6.63282	-1.38163e-06	0.00144269	0.0399326	0.999827
DOCK4	292.815	1.32973e-05	0.00144267	0.0399979	0.999827
TSPYL5	3.37074	-3.9603e-07	0.0014427	0.0401978	0.999827
TC2N	6.78504	-1.45152e-06	0.00144269	0.0402069	0.999827
TRAM2	2762.47	1.58523e-05	0.00144265	0.0402424	0.999827
ITGA5	1385.03	1.25154e-05	0.00144267	0.0403692	0.999827
CCL26	5.80827	-1.67108e-06	0.00144269	0.0403693	0.999827
TBKBP1	169.385	-7.85166e-06	0.00144269	0.0405326	0.999827
RPS27	1998.33	4.80508e-06	0.00144253	0.0405484	0.999827
HLTF	1418.97	-1.64955e-05	0.00144265	0.040565	0.999827
TDP1	386.104	1.40045e-05	0.00144266	0.0405805	0.999827
CORO1C	6823.44	2.8272e-05	0.00144257	0.0407358	0.999827
ARFGEF1	1281.35	-2.07825e-05	0.00144263	0.0408031	0.999827
CCDC32	154.52	1.07445e-05	0.00144268	0.0408613	0.999827
RNF113A	33.35	2.19878e-06	0.00144269	0.0413753	0.999827
PYROXD2	3.76331	4.75858e-07	0.0014427	0.0414271	0.999827
ROBO3	2.63334	-6.67193e-07	0.0014427	0.0415983	0.999827
TFAP4	70.5954	-6.91645e-06	0.00144269	0.0418898	0.999827
PTER	14.2038	2.49028e-06	0.00144269	0.0420499	0.999827
BBS7	140.115	-8.54171e-06	0.00144268	0.0420638	0.999827
SETD1A	578.854	1.20752e-05	0.00144267	0.042065	0.999827
NABP1	142.912	-6.94876e-06	0.00144269	0.0421724	0.999827
RGS4	963.181	-1.0879e-05	0.00144268	0.042335	0.999827
SHC1	556.623	-9.00503e-06	0.00144268	0.0423695	0.999827
SYAP1	674.388	-1.55243e-05	0.00144266	0.0424124	0.999827
CRNKL1	278.892	1.11229e-05	0.00144268	0.0424687	0.999827
P2RX6	30.8302	4.04733e-06	0.00144269	0.0424705	0.999827
HDAC4	829.696	1.84829e-05	0.00144264	0.0425005	0.999827
AMY2B	5.20625	-1.51848e-06	0.00144269	0.0427694	0.999827
CCDC9B	566.538	-1.45851e-05	0.00144266	0.0429557	0.999827
TENT5B	173.305	-4.93616e-06	0.00144269	0.0430463	0.999827
SERF2	256.994	-6.65747e-06	0.00144269	0.0433095	0.999827
TMED3	713.856	1.89789e-05	0.00144263	0.0435211	0.999827
ZNF317	191.815	7.13695e-06	0.00144269	0.0435669	0.999827
EPN2	1349.59	2.34914e-05	0.0014426	0.0435863	0.999827
TICAM1	43.7495	5.88923e-06	0.00144269	0.0436158	0.999827
OTUD6B	367.705	-1.40539e-05	0.00144266	0.043834	0.999827
STYXL1	117.669	-7.7952e-06	0.00144269	0.0439663	0.999827
DRD4	51.5302	3.39232e-06	0.00144269	0.0441667	0.999827
ALKBH5	1361.6	2.04478e-05	0.00144262	0.0443285	0.999827
PKNOX2	5.93398	1.71006e-06	0.00144269	0.0444754	0.999827
TNC	52268.4	2.63368e-05	0.00144258	0.0445085	0.999827
GPER1	31.8011	4.03043e-06	0.00144269	0.0447452	0.999827
ZDHHC2	463.249	-8.75086e-07	0.00144259	0.0453936	0.999827
SLIT2	549.387	-6.33706e-06	0.00144269	0.0454289	0.999827
ATG9A	665.956	1.32534e-05	0.00144266	0.04551	0.999827
MTRF1L	379.294	1.37691e-05	0.00144266	0.0460787	0.999827
COBL	1074.81	2.23326e-05	0.00144261	0.0463151	0.999827
ZNF331	97.4827	-6.91914e-06	0.00144269	0.0464397	0.999827
DOCK9	176.241	5.3286e-06	0.00144269	0.0466573	0.999827
AKAP13	861.314	1.36394e-05	0.00144266	0.0467104	0.999827
SLC6A8	2374.56	2.10639e-05	0.00144261	0.046712	0.999827
CDK19	671.036	-1.28939e-05	0.00144266	0.0469105	0.999827
HMGN4	526.465	-1.68064e-05	0.00144264	0.0471058	0.999827
USPL1	126.946	-7.25912e-06	0.00144269	0.0471828	0.999827
CALU	9178.41	2.59216e-05	0.00144258	0.0472092	0.999827
C17orf80	397.369	-1.09347e-05	0.00144267	0.0473582	0.999827
DDX11	187.227	-7.75863e-06	0.00144268	0.047698	0.999827
RPS19BP1	390.87	-8.38377e-06	0.00144268	0.047754	0.999827
CAMK2N1	118.492	7.36938e-06	0.00144269	0.0478515	0.999827
MAP11	196.086	1.12975e-05	0.00144267	0.0478906	0.999827
PUS7L	282.829	-1.20793e-05	0.00144267	0.0479027	0.999827
PRPF38B	286.343	-1.22239e-05	0.00144267	0.047961	0.999827
NCALD	105.434	5.47671e-06	0.00144269	0.0479745	0.999827
SAMD9	344.211	9.37629e-06	0.00144268	0.0482449	0.999827
SLC35D2	218.076	1.24366e-05	0.00144267	0.0484248	0.999827
ATOH8	19.3399	-2.88758e-06	0.00144269	0.0485444	0.999827
MEIS2	602.96	-1.35571e-05	0.00144266	0.0487684	0.999827
MAFK	230.657	6.58586e-06	0.00144269	0.0488024	0.999827
IGF2R	4051.35	-2.52549e-06	0.00144245	0.0490039	0.999827
PRPF4B	1464.3	-1.90442e-05	0.00144263	0.0491209	0.999827
GNB4	552.462	1.62608e-05	0.00144265	0.0491684	0.999827
PTGES3L-AARSD1	5.65995	7.15763e-07	0.00144269	0.0492073	0.999827
DDX42	1760.84	-2.11278e-05	0.00144261	0.0492392	0.999827
TCF4	1129.76	1.1322e-05	0.00144267	0.0493225	0.999827
GP6	9.27323	1.494e-06	0.00144269	0.0498229	0.999827
WWTR1	6410.8	2.75263e-05	0.00144255	0.0498586	0.999827
PRDX1	4642.92	2.0892e-05	0.00144261	0.0499451	0.999827
DNHD1	68.3823	5.97049e-06	0.00144269	0.049954	0.999827
BCL2L12	83.9503	5.16743e-06	0.00144269	0.0499967	0.999827
TEX2	706.659	7.17121e-06	0.00144269	0.0500898	0.999827
TICAM2	177.257	8.10895e-06	0.00144268	0.0504555	0.999827
GALNT14	30.0019	4.34871e-06	0.00144269	0.0509237	0.999827
MTA1	1520.88	-2.23692e-05	0.0014426	0.0514557	0.999827
CAPS	55.7294	-4.03978e-06	0.00144269	0.051523	0.999827
HEMK1	172.139	-7.70884e-06	0.00144268	0.0515816	0.999827
MMP14	2184.46	1.53069e-05	0.00144265	0.051791	0.999827
ZNF559	18.7676	3.32008e-06	0.00144269	0.0519444	0.999827
MYBPC1	6.39158	5.32911e-07	0.00144269	0.0519451	0.999827
RPS20	215.124	5.44681e-07	0.00144269	0.0520338	0.999827
SLC20A1	2136.96	1.87782e-05	0.00144263	0.0523676	0.999827
MEAF6	312.458	-7.64049e-06	0.00144268	0.0524374	0.999827
COL5A1	245.45	9.67093e-06	0.00144268	0.0525753	0.999827
LDLRAP1	55.4246	5.56377e-06	0.00144269	0.0526031	0.999827
KIAA0232	650.777	1.8039e-05	0.00144263	0.0526464	0.999827
SULT1A3	29.6511	-3.23809e-06	0.00144269	0.0527138	0.999827
CDK20	73.4667	7.17025e-06	0.00144269	0.0527206	0.999827
SV2A	2176.77	2.2884e-05	0.00144266	0.0528198	0.999827
CTSB	1022.96	1.55927e-05	0.00144265	0.0529022	0.999827
PRMT5	307.495	-7.9322e-06	0.00144268	0.0530019	0.999827
BAIAP2L1	13.0786	-2.02087e-06	0.00144269	0.0530445	0.999827
KIAA1671	1143.28	1.74698e-05	0.00144264	0.0530722	0.999827
PDGFRL	2.32719	-9.04271e-07	0.00144269	0.0532259	0.999827
PACRGL	114.429	7.24847e-06	0.00144268	0.0532385	0.999827
TUBB4B	3024.24	-1.09567e-05	0.00144267	0.0536023	0.999827
FNTB	275.153	-7.49953e-06	0.00144268	0.0539412	0.999827
PABPC1	7989.37	-2.91673e-05	0.00144253	0.0539428	0.999827
OSTC	1224.52	1.86787e-05	0.00144263	0.0540287	0.999827
AGAP5	28.6382	3.65675e-06	0.00144269	0.0540824	0.999827
ZBTB38	14.0494	2.49026e-06	0.00144269	0.0541353	0.999827
MMP11	6.05473	1.13204e-06	0.00144269	0.0541712	0.999827
FBXO7	1015.79	1.76614e-05	0.00144263	0.0544438	0.999827
TSSK1B	4.97974	1.73365e-06	0.00144269	0.0544948	0.999827
MCOLN3	1.83781	7.30283e-07	0.00144269	0.055307	0.999827
PDGFRB	124.805	-7.4354e-06	0.00144268	0.0553256	0.999827
GZF1	298.885	8.4081e-06	0.00144268	0.0557433	0.999827
CBR1	497.017	1.45188e-05	0.00144265	0.0558991	0.999827
GPX7	206.169	1.00791e-05	0.00144267	0.055921	0.999827
ATMIN	347.205	-3.16198e-05	0.00144282	0.0561487	0.999827
PTPRM	57.3449	-5.21249e-06	0.00144269	0.0566222	0.999827
IQGAP1	5183.24	8.87896e-05	0.00144384	0.056755	0.999827
BCL11A	49.3945	-3.04458e-06	0.00144269	0.0569576	0.999827
SLC9A3R2	376.602	8.83226e-06	0.00144268	0.0571561	0.999827
FAM169B	4.03164	1.53173e-06	0.00144269	0.0572988	0.999827
PCDHGA10	258.441	7.55905e-06	0.00144268	0.0573613	0.999827
MYO6	35.8362	-2.0883e-07	0.0014427	0.0576133	0.999827
DTX4	105.519	-5.32561e-06	0.00144269	0.0577012	0.999827
NUTM2F	11.2232	-8.88667e-07	0.00144269	0.05774	0.999827
SPATA2L	212.262	9.02079e-06	0.00144268	0.0578061	0.999827
PKN2	428.788	1.4318e-05	0.00144265	0.0580082	0.999827
TRAPPC11	337.184	-8.24514e-06	0.00144268	0.0580487	0.999827
REEP3	1241.12	7.63322e-06	0.00144253	0.0580558	0.999827
SRRT	1058.36	-1.00783e-05	0.00144267	0.0581264	0.999827
SMKR1	2.52844	5.96165e-07	0.0014427	0.0581936	0.999827
FRYL	991.967	9.57286e-06	0.00144268	0.0582855	0.999827
MAD1L1	117.734	5.9986e-06	0.00144269	0.058584	0.999827
AARS2	467.663	-1.14115e-05	0.00144267	0.0586209	0.999827
GIGYF1	342.095	-1.0091e-05	0.00144267	0.0587239	0.999827
NLN	1208.53	-1.36964e-05	0.00144266	0.0587268	0.999827
LRRN4	3.03289	-8.95548e-07	0.00144269	0.0588101	0.999827
NSF	32.3998	3.41881e-06	0.00144269	0.0588853	0.999827
GJA1	1367.94	3.31655e-06	0.00144269	0.0593251	0.999827
TSPAN15	44.153	-3.70232e-06	0.00144269	0.0594183	0.999827
SECISBP2	100.243	3.63399e-06	0.00144269	0.0595955	0.999827
DNM3	339.191	9.058e-06	0.00144268	0.0597169	0.999827
TAC4	6.87882	1.22036e-06	0.00144269	0.0597802	0.999827
LRRC25	2.32816	1.45576e-07	0.0014427	0.0597939	0.999827
ME1	224.284	5.89954e-06	0.00144269	0.0598301	0.999827
CHURC1	228.209	-1.02487e-05	0.00144267	0.0598832	0.999827
INPP5F	1016.15	1.52003e-05	0.00144264	0.0599106	0.999827
SH2B3	433.429	1.08343e-05	0.00144267	0.0599286	0.999827
NCK2	971.966	1.62019e-05	0.00144264	0.0601878	0.999827
ALDH1A1	7.89328	-1.68652e-06	0.00144269	0.0602359	0.999827
CXCR3	1.19802	1.75122e-07	0.0014427	0.0604716	0.999827
TMEM203	480.201	1.08072e-05	0.00144267	0.0604835	0.999827
TAS2R14	13.8735	2.69049e-06	0.00144269	0.0605156	0.999827
HSD17B4	559.6	1.08108e-05	0.00144267	0.0605253	0.999827
UBE2Q1	588.841	-1.23835e-05	0.00144266	0.0607336	0.999827
PTPRE	471.933	8.65268e-06	0.00144268	0.0607812	0.999827
SLC34A3	10.631	-1.78695e-06	0.00144269	0.0609976	0.999827
CDCP1	421.577	1.00425e-05	0.00144267	0.0610465	0.999827
ANGPTL1	241.552	6.0307e-06	0.00144269	0.0610492	0.999827
SEPTIN3	369.578	-7.44509e-06	0.00144268	0.0615455	0.999827
SNX17	1057.14	-1.69334e-05	0.00144263	0.0615893	0.999827
YLPM1	91.2669	6.62914e-06	0.00144269	0.0618932	0.999827
BACE2	366.397	1.06101e-05	0.00144267	0.0619179	0.999827
EED	215.892	1.09314e-05	0.00144267	0.0622586	0.999827
ST3GAL1	15.0214	3.29017e-06	0.00144269	0.0626101	0.999827
SYMPK	516.761	8.29932e-06	0.00144268	0.0626948	0.999827
ZNF763	13.8423	-2.43393e-06	0.00144269	0.0627033	0.999827
NFKBIL1	107.278	-7.01914e-06	0.00144268	0.062876	0.999827
ARG2	45.0772	4.96593e-06	0.00144269	0.0629136	0.999827
SLC7A8	10.1711	-2.29483e-06	0.00144269	0.0629837	0.999827
RSRP1	529.605	-1.23065e-05	0.00144267	0.0629894	0.999827
FAM102B	97.7144	7.72199e-06	0.00144268	0.0630633	0.999827
MTBP	59.5354	-4.85162e-06	0.00144269	0.0635593	0.999827
SPARC	27917.8	1.80723e-05	0.00144262	0.0637229	0.999827
IDS	4352.74	1.75078e-05	0.00144263	0.0639	0.999827
FAM91A1	1511.33	1.20999e-05	0.00144266	0.0639881	0.999827
MTMR2	567.1	5.66987e-06	0.00144262	0.0640792	0.999827
KEAP1	619.929	1.01786e-05	0.00144267	0.0642105	0.999827
DLG4	554.109	-1.38244e-05	0.00144265	0.0643212	0.999827
RPL27A	4962.09	-3.74707e-05	0.00144268	0.0643872	0.999827
CYP27A1	2.65607	7.91244e-07	0.00144269	0.0643992	0.999827
ARF1	2948.34	1.93765e-05	0.00144261	0.0644889	0.999827
RAPGEF3	6.50212	-1.6962e-06	0.00144269	0.0645388	0.999827
GLI2	19.7277	3.34931e-06	0.00144269	0.0647113	0.999827
DHRSX	267.994	-8.73874e-06	0.00144268	0.0648973	0.999827
C16orf72	263.098	-9.22635e-06	0.00144268	0.0650818	0.999827
CFI	1374.57	-1.17938e-05	0.00144266	0.0653861	0.999827
AHR	465.952	1.23126e-05	0.00144266	0.065529	0.999827
KDM1A	3384.8	0.000181451	0.00144821	0.0655766	0.999827
DNAJC3	361.997	1.2159e-05	0.00144266	0.0658017	0.999827
ABCA12	28.5007	2.79923e-06	0.00144269	0.0658779	0.999827
ADGRA3	1654.88	2.23839e-05	0.00144258	0.0659346	0.999827
RBP5	3.82527	1.11105e-06	0.00144269	0.0660164	0.999827
FBXW7	745.804	1.17148e-05	0.00144266	0.0662403	0.999827
SAMHD1	218.728	9.31985e-06	0.00144267	0.0666563	0.999827
VXN	3.27464	-7.95277e-07	0.00144269	0.066677	0.999827
CHRAC1	216.22	9.78343e-06	0.00144267	0.0666962	0.999827
DNM2	1575.64	-1.80915e-05	0.00144262	0.0667149	0.999827
ITPRIP	2087.96	2.24283e-05	0.00144258	0.0668133	0.999827
SGPL1	2626.44	-1.75464e-05	0.00144262	0.0669086	0.999827
ID2	20.9338	-1.56366e-06	0.00144269	0.0670565	0.999827
ATL1	277.071	1.11905e-05	0.00144267	0.0670599	0.999827
SSR3	4069.27	2.05789e-05	0.00144259	0.0673166	0.999827
ZNF624	77.8342	6.62636e-06	0.00144268	0.0675301	0.999827
SULF2	252.086	-1.13493e-05	0.00144266	0.0677179	0.999827
CD81	5493.6	1.78321e-05	0.00144252	0.067992	0.999827
LENG8	1012.74	-8.08167e-06	0.00144268	0.0682925	0.999827
SUGP2	2354.22	-1.43868e-05	0.0014426	0.0684704	0.999827
DCAF8	1553.5	-1.53061e-05	0.00144264	0.0686112	0.999827
TMED5	2208.65	-2.15812e-05	0.00144258	0.0686186	0.999827
MAML3	111.027	-7.40088e-06	0.00144268	0.0686731	0.999827
CCDC152	28.4414	-3.79306e-06	0.00144269	0.0688654	0.999827
GDA	25.5826	-2.65493e-06	0.00144269	0.0688885	0.999827
AP1G1	544.78	-1.23797e-05	0.00144266	0.0688919	0.999827
TMCC2	324.547	-1.03286e-05	0.00144267	0.0689196	0.999827
SP6	3.76884	1.42007e-06	0.00144269	0.0689421	0.999827
GSTM2	210.629	-8.1816e-06	0.00144268	0.0691011	0.999827
KIAA1211	1344.94	2.07564e-05	0.00144259	0.0691249	0.999827
C12orf4	225.962	8.4521e-06	0.00144268	0.0691409	0.999827
PPARG	49.9377	-3.82516e-06	0.00144269	0.0694434	0.999827
KLHDC4	217.533	-7.96872e-06	0.00144268	0.0694444	0.999827
TCN2	647.881	1.21947e-05	0.00144266	0.0694795	0.999827
LRRN4CL	127.948	7.073e-06	0.00144268	0.0697198	0.999827
SLC39A14	1564.7	1.94428e-05	0.0014426	0.0698147	0.999827
DPYSL3	20169.8	2.36317e-05	0.00144255	0.0698749	0.999827
SMIM12	229.453	4.59159e-06	0.00144269	0.0699113	0.999827
LAGE3	55.0249	-4.16104e-06	0.00144269	0.0700524	0.999827
ABCA1	715.029	-9.05493e-06	0.00144267	0.070067	0.999827
TYRO3	486.444	1.23115e-05	0.00144266	0.0701124	0.999827
CASS4	6.78704	1.38867e-06	0.00144269	0.0703843	0.999827
KCTD21	9.87316	-1.21124e-06	0.00144269	0.0705367	0.999827
ZNF142	143.481	-5.65648e-06	0.00144269	0.070682	0.999827
TACC1	5904.59	2.20343e-05	0.00144257	0.0710253	0.999827
PLEKHA3	128.238	7.11586e-06	0.00144268	0.0711063	0.999827
MYDGF	97.0603	3.55218e-06	0.00144269	0.0711308	0.999827
CCDC97	201.136	1.04628e-05	0.00144267	0.0712228	0.999827
ANKRD34B	152.308	-6.21004e-06	0.00144269	0.0713899	0.999827
RASL11B	133.179	5.84598e-06	0.00144269	0.0716052	0.999827
PTMA	2678.38	1.94522e-05	0.00144258	0.0719419	0.999827
RPL37	2800.85	-3.05035e-06	0.00144251	0.0720717	0.999827
FICD	50.9563	3.24211e-06	0.00144269	0.0721263	0.999827
PTGR2	140.615	-6.70789e-06	0.00144268	0.0721286	0.999827
MLLT11	1262.38	1.3093e-05	0.00144265	0.0721667	0.999827
C9orf153	2.59125	9.6954e-07	0.00144269	0.0722356	0.999827
PTPN3	41.9976	-2.34381e-06	0.00144269	0.0722599	0.999827
ZNF549	105.287	6.55833e-06	0.00144268	0.0723015	0.999827
LAMB2	447.33	-1.0884e-05	0.00144266	0.0723279	0.999827
FEM1C	3136.74	1.85314e-05	0.00144256	0.0723812	0.999827
PPP6R2	1072.15	2.65797e-05	0.00144272	0.0725553	0.999827
TBC1D4	151.804	-7.27002e-06	0.00144268	0.0727378	0.999827
NANS	290.268	8.20042e-06	0.00144268	0.0728009	0.999827
CIRBP	2370.5	-2.00748e-05	0.00144259	0.0728103	0.999827
WDR49	6.59821	-1.34772e-06	0.00144269	0.0730457	0.999827
MTMR4	948.075	-1.5458e-05	0.00144263	0.0736278	0.999827
AP4M1	65.5041	-3.98705e-06	0.00144269	0.0738282	0.999827
COA6	14.0431	-1.56004e-06	0.00144269	0.0742145	0.999827
CORO2B	5395.64	2.53165e-05	0.00144253	0.0742304	0.999827
GBX2	26.4668	-2.67868e-06	0.00144269	0.074281	0.999827
AMD1	1433.82	-1.8635e-05	0.0014426	0.0743162	0.999827
PRICKLE1	389.16	-9.90755e-06	0.00144267	0.0746458	0.999827
PAK4	81.3795	-3.14299e-06	0.00144269	0.0746846	0.999827
MAN1C1	975.644	-8.94035e-06	0.00144267	0.0747882	0.999827
PCSK1	2.61074	7.00477e-07	0.00144269	0.0749212	0.999827
ZNF711	260.548	-8.35679e-06	0.00144268	0.0750333	0.999827
SLC15A3	54.9178	4.23756e-06	0.00144269	0.0750376	0.999827
HERC1	42.7534	-2.81198e-06	0.00144269	0.0752019	0.999827
P3H2	197.013	-5.75873e-06	0.00144269	0.0753404	0.999827
STOM	39.3568	4.68242e-06	0.00144269	0.0755345	0.999827
DDX5	903.345	1.00116e-05	0.00144267	0.0755558	0.999827
XKR9	3.41197	1.29693e-06	0.00144269	0.0756299	0.999827
PKP2	7.48908	-1.33879e-06	0.00144269	0.0756367	0.999827
TREX1	117.907	7.12739e-06	0.00144268	0.0756758	0.999827
AATK	52.5134	-3.68052e-06	0.00144269	0.0761785	0.999827
LZTR1	671.544	-1.27433e-05	0.00144265	0.0761813	0.999827
STK4	88.8273	-6.78291e-06	0.00144268	0.0763245	0.999827
DGCR6	110.016	8.05829e-06	0.00144268	0.0764011	0.999827
DGLUCY	170.072	-7.63905e-06	0.00144268	0.0767831	0.999827
ATP6V1B1	3.12477	8.04699e-07	0.00144269	0.0769821	0.999827
OSBP2	607.974	7.79856e-06	0.00144268	0.0770986	0.999827
NT5DC3	1332.48	1.87724e-05	0.0014426	0.077224	0.999827
BRK1	858.51	1.67195e-05	0.00144262	0.0773995	0.999827
RPL27	2842.3	-2.07368e-05	0.00144258	0.0774158	0.999827
VPS52	289.293	8.90276e-06	0.00144267	0.0774751	0.999827
ANKRD46	263.617	-8.18842e-06	0.00144268	0.0775268	0.999827
RNF135	55.0482	-5.62602e-06	0.00144269	0.077545	0.999827
YY2	103.744	-6.56643e-06	0.00144268	0.0775463	0.999827
CLIC4	2814.59	1.36349e-05	0.00144265	0.0776869	0.999827
TLE3	183.275	-6.62757e-06	0.00144268	0.0779282	0.999827
CYHR1	325.852	-1.29028e-05	0.00144265	0.0780251	0.999827
ADAMTS12	215.17	8.44587e-06	0.00144268	0.0780518	0.999827
PANK2	282.667	-9.63643e-06	0.00144267	0.0782572	0.999827
WAPL	858.052	-1.43443e-05	0.00144264	0.0784922	0.999827
ID3	3700.58	-1.10821e-05	0.00144266	0.0785693	0.999827
LRP3	716.509	-1.05701e-05	0.00144266	0.0785914	0.999827
RALY	622.03	-1.4508e-05	0.00144264	0.0786116	0.999827
PTGES	42.6833	3.19225e-06	0.00144269	0.0786911	0.999827
TIPARP	937.847	1.21667e-05	0.00144265	0.0787211	0.999827
ELFN2	11.6979	-1.40163e-06	0.00144269	0.078759	0.999827
SCFD2	525.211	1.37234e-05	0.00144264	0.0788469	0.999827
TSPAN13	544.065	7.87321e-06	0.00144268	0.0789096	0.999827
OIT3	2.63481	1.19828e-06	0.00144269	0.0794707	0.999827
ANKRD26	259.798	-9.24413e-06	0.00144267	0.0795243	0.999827
SND1	4674.01	2.07942e-05	0.00144258	0.0796407	0.999827
TMOD2	440.462	1.27556e-05	0.00144265	0.0797073	0.999827
FOXG1	372.586	-8.91429e-06	0.00144267	0.0797762	0.999827
ACADM	691.744	-2.65116e-05	0.00144273	0.0799409	0.999827
PLAA	709.054	1.43815e-05	0.00144264	0.0799532	0.999827
ATP6AP2	1431.4	1.72499e-05	0.00144261	0.0801024	0.999827
OXLD1	32.673	4.32052e-06	0.00144269	0.0801407	0.999827
MORF4L2	3249.48	1.36654e-05	0.00144264	0.0803347	0.999827
IVD	1053.11	-1.73899e-05	0.00144261	0.0803435	0.999827
MAPK15	69.4106	-4.61444e-06	0.00144269	0.0805531	0.999827
LENG1	45.8116	-5.0098e-06	0.00144269	0.0806075	0.999827
ATP6AP1	1340.27	1.89556e-05	0.00144259	0.0806197	0.999827
REEP5	1692.22	1.16013e-05	0.00144266	0.0806782	0.999827
DAB2	64.002	3.76796e-06	0.00144269	0.0807238	0.999827
ARL16	52.7406	3.10655e-06	0.00144269	0.0807976	0.999827
SARS2	139.531	-7.85076e-06	0.00144268	0.080835	0.999827
SPSB3	7.25636	-1.05371e-06	0.00144269	0.0811595	0.999827
NAMPT	929.873	-1.50209e-05	0.00144262	0.0814788	0.999827
PDE4B	445.957	1.12418e-05	0.00144266	0.081489	0.999827
VAX2	21.6666	3.65019e-06	0.00144269	0.0815824	0.999827
DDX31	285.575	-1.15114e-05	0.00144266	0.081743	0.999827
PLEKHG4	265.909	-6.67288e-06	0.00144268	0.0820203	0.999827
PPL	364.605	-9.081e-06	0.00144267	0.0820256	0.999827
RANBP17	76.86	4.86989e-06	0.00144269	0.0823232	0.999827
TBRG1	424.129	1.30383e-05	0.00144265	0.0825379	0.999827
TSSK2	5.66818	-9.20897e-07	0.00144269	0.0828073	0.999827
SNED1	44.4517	3.75004e-06	0.00144269	0.0828143	0.999827
TGFBR1	471.539	-7.34299e-06	0.00144268	0.0828272	0.999827
EIF4G1	4969.23	2.14762e-05	0.00144256	0.0828671	0.999827
DENND2C	18.3804	2.22509e-06	0.00144269	0.0832206	0.999827
CFAP221	9.977	2.56014e-06	0.00144269	0.0832965	0.999827
FAM71F2	25.7888	3.2511e-06	0.00144269	0.0835408	0.999827
REP15	10.4281	1.48574e-06	0.00144269	0.0838186	0.999827
ATG5	443.94	1.14467e-05	0.00144266	0.0838933	0.999827
PRNP	1041.07	1.69827e-05	0.00144261	0.0841574	0.999827
TOM1	166.312	-5.13965e-06	0.00144269	0.0842575	0.999827
SHTN1	1660.41	1.41595e-05	0.00144264	0.0843496	0.999827
GREM1	16.7282	-2.20892e-06	0.00144269	0.084442	0.999827
EPHB4	1521.25	1.56622e-05	0.00144262	0.0845232	0.999827
SOX3	12.0736	-3.89541e-08	0.0014427	0.0847212	0.999827
NPY2R	388.783	-8.05567e-06	0.00144268	0.0847266	0.999827
S100A6	3230.36	1.62381e-05	0.00144262	0.084838	0.999827
CDK5	194.243	9.27087e-06	0.00144267	0.0848587	0.999827
SERPINA10	4.93489	1.63893e-06	0.00144269	0.0848994	0.999827
ITK	3.89579	7.19081e-07	0.00144269	0.0850181	0.999827
HGFAC	1.92835	1.74164e-07	0.0014427	0.0850293	0.999827
KIAA0319L	904.154	2.00033e-05	0.00144261	0.0852333	0.999827
C21orf58	23.2668	-2.90433e-06	0.00144269	0.0854401	0.999827
UFL1	559.81	1.26193e-05	0.00144265	0.0857324	0.999827
ENOX2	153.621	5.74622e-06	0.00144268	0.0860786	0.999827
CRTAP	1036.24	1.3416e-05	0.00144264	0.0861174	0.999827
QTRT2	757.199	-1.48347e-05	0.00144261	0.086122	0.999827
ALDH1A3	22.8722	-2.74237e-06	0.00144269	0.0861312	0.999827
GIT1	88.0102	3.84014e-06	0.00144269	0.0861981	0.999827
KIAA1522	523.419	-1.17012e-05	0.00144265	0.086292	0.999827
C6orf141	522.472	-7.95225e-06	0.00144268	0.0865222	0.999827
GFI1	1.59215	-4.96717e-07	0.0014427	0.0865939	0.999827
PIGN	434.5	1.28012e-05	0.00144265	0.0868576	0.999827
CES2	854.228	-1.47262e-05	0.00144263	0.0869092	0.999827
HIST1H2AB	448.822	1.02862e-05	0.00144266	0.087016	0.999827
HNRNPU	5205.41	-3.84829e-05	0.00144271	0.0871805	0.999827
EGFR	196.699	-5.89594e-06	0.00144268	0.0872027	0.999827
ANK1	1045.6	-1.39646e-05	0.00144264	0.0872419	0.999827
GSK3B	377.399	1.0115e-05	0.00144266	0.0873892	0.999827
LOX	796.825	-1.3905e-05	0.00144264	0.0876113	0.999827
RNF32	34.6685	3.30225e-06	0.00144269	0.0878043	0.999827
ATP11C	344.851	8.3358e-06	0.00144267	0.0878456	0.999827
IL7R	4.66373	1.22387e-06	0.00144269	0.0879366	0.999827
TRPM3	4.65737	-1.17983e-06	0.00144269	0.0880522	0.999827
C1orf35	152.659	-8.35466e-06	0.00144267	0.0881644	0.999827
THOC5	582.298	1.85739e-05	0.00144268	0.0885619	0.999827
EIF4G2	16872.6	1.79059e-05	0.0014426	0.088608	0.999827
SLCO3A1	512.193	1.27201e-05	0.00144265	0.0889173	0.999827
MLPH	2.39793	-5.90595e-07	0.0014427	0.0889763	0.999827
ARMCX4	33.2989	-2.10547e-06	0.00144269	0.0890637	0.999827
PLCG1	2079.62	-1.44727e-05	0.00144263	0.0890659	0.999827
STK17B	230.174	-7.88672e-06	0.00144268	0.0890773	0.999827
GTF2A1L	2.56144	5.36547e-07	0.00144269	0.0892132	0.999827
METTL25	50.8469	-4.16712e-06	0.00144269	0.0892193	0.999827
PARL	309.544	6.49563e-06	0.00144268	0.0892679	0.999827
FOXJ2	113.189	6.63786e-06	0.00144268	0.0893409	0.999827
ACTB	20779.7	1.72574e-05	0.0014426	0.0893423	0.999827
SLC10A3	234.942	1.53031e-05	0.00144268	0.089362	0.999827
GRB14	153.817	-5.64569e-06	0.00144268	0.0893884	0.999827
PPP2CA	2522.13	2.08784e-05	0.00144256	0.0893934	0.999827
DCLRE1B	112.032	3.48784e-06	0.00144269	0.0894543	0.999827
DERL3	23.4833	-1.73686e-06	0.00144269	0.0895185	0.999827
UQCRC1	195.604	1.36339e-06	0.00144269	0.0895893	0.999827
ARRDC1	88.0112	1.07847e-06	0.00144269	0.0896974	0.999827
GPR183	15.8364	1.6358e-06	0.00144269	0.0897405	0.999827
MRNIP	112.921	-4.42941e-06	0.00144269	0.0899901	0.999827
TRAPPC2	268.183	-7.92587e-06	0.00144265	0.0902988	0.999827
SLC7A5	24.1351	1.02688e-06	0.00144269	0.0903679	0.999827
ROCK1	227.825	-6.26836e-06	0.00144268	0.0911283	0.999827
JARID2	630.485	1.32612e-05	0.00144264	0.0911469	0.999827
DACH1	714.172	-7.21948e-06	0.00144268	0.0911645	0.999827
ALDH1L2	45.4353	-4.48026e-06	0.00144269	0.0911848	0.999827
METTL5	368.021	1.08938e-05	0.00144266	0.0912606	0.999827
SLC2A1	4974.75	1.28668e-05	0.00144264	0.0913429	0.999827
ZMYND11	207.355	-6.18191e-06	0.00144268	0.0914974	0.999827
INHBE	2.13541	9.7079e-07	0.00144269	0.0916258	0.999827
PLK2	1630.25	-7.8418e-06	0.00144267	0.0916997	0.999827
CELF5	4.31426	-7.61391e-07	0.00144269	0.0917274	0.999827
RSBN1L	245.343	-1.04788e-05	0.00144266	0.0918244	0.999827
MOB3C	46.8352	-4.51192e-06	0.00144269	0.0918364	0.999827
APBB3	21.8414	-1.93537e-06	0.00144269	0.0920195	0.999827
SLC35B2	1125.02	1.77054e-05	0.0014426	0.0920604	0.999827
BRSK2	59.0172	-4.86683e-06	0.00144269	0.0921786	0.999827
PLEKHG2	1765.43	-1.17348e-05	0.00144265	0.092354	0.999827
CIB1	418.7	1.04455e-05	0.00144266	0.092492	0.999827
MAPK8IP3	2243.28	-1.09221e-05	0.00144266	0.0925204	0.999827
OAZ3	3.86793	-7.0129e-07	0.00144269	0.0927568	0.999827
FAM166A	5.83079	-1.64223e-06	0.00144269	0.0928034	0.999827
TRIM34	34.581	4.02601e-06	0.00144269	0.0928812	0.999827
SCN5A	4.41231	-5.31345e-07	0.00144269	0.0930153	0.999827
MPP5	529.021	-1.05429e-05	0.00144266	0.0930293	0.999827
AKAP8L	536.031	-1.21595e-05	0.00144265	0.093106	0.999827
PCDHAC1	22.8746	2.53913e-06	0.00144269	0.0931621	0.999827
IL15RA	47.4719	4.19706e-06	0.00144269	0.0932113	0.999827
TUBA1A	32891.9	2.74468e-05	0.00144246	0.0933362	0.999827
EGLN3	77.5434	-4.74757e-06	0.00144269	0.0936385	0.999827
SPPL2B	720.361	-1.39083e-05	0.00144263	0.0937063	0.999827
BOD1L1	380.542	8.7969e-06	0.00144267	0.0937695	0.999827
ME3	142.204	-7.61475e-06	0.00144268	0.0937916	0.999827
GAR1	266.41	-9.47505e-06	0.00144267	0.0939499	0.999827
PNMA3	2.99564	-5.26923e-07	0.0014427	0.0940271	0.999827
STARD10	45.6774	-4.27233e-06	0.00144269	0.0941361	0.999827
PAPPA	45.1354	-3.64795e-06	0.00144269	0.0941767	0.999827
SIGIRR	16.4438	6.73029e-07	0.00144269	0.0942286	0.999827
PDE1C	928.436	-9.69585e-06	0.00144266	0.0943957	0.999827
EIF4B	5842.2	-2.36551e-05	0.00144265	0.0944076	0.999827
LRRFIP2	149.823	5.53562e-06	0.00144268	0.0944745	0.999827
PHKG2	278.023	1.16871e-05	0.00144265	0.0945355	0.999827
CCT3	1546.31	8.28517e-06	0.00144267	0.0945871	0.999827
GCNT1	852.375	-8.49582e-06	0.00144267	0.0946399	0.999827
APIP	200.026	-7.26362e-06	0.00144268	0.0947867	0.999827
ZBTB21	718.915	-6.32139e-06	0.00144268	0.094826	0.999827
SCG2	6617.78	1.66191e-05	0.00144261	0.0948381	0.999827
COG2	338.779	-7.42086e-06	0.00144268	0.0948892	0.999827
SRSF11	519.207	-1.18329e-05	0.00144265	0.0950072	0.999827
RIMS3	150.774	7.53678e-06	0.00144268	0.0952741	0.999827
CHST10	687.761	-1.26411e-05	0.00144264	0.0955171	0.999827
B4GALNT3	49.4507	-3.86204e-06	0.00144269	0.0955768	0.999827
PER1	1176.8	1.02166e-05	0.00144266	0.095583	0.999827
FANCM	100.613	5.06038e-06	0.00144269	0.0957604	0.999827
ROBO1	1202.42	1.86553e-05	0.0014426	0.0958484	0.999827
PHAX	577.499	-1.30599e-05	0.00144262	0.0959846	0.999827
FARP2	206.171	8.05063e-06	0.00144267	0.0960207	0.999827
SIX4	51.9466	-4.1371e-06	0.00144269	0.0962771	0.999827
TMEM185A	25.4812	-2.92904e-06	0.00144269	0.0962966	0.999827
MORC3	77.912	-5.2429e-07	0.00144269	0.0964041	0.999827
PSIP1	1388.5	0.000376225	0.00146855	0.0964391	0.999827
BORCS7	180.181	-6.91034e-06	0.00144268	0.0968574	0.999827
USP1	805.528	-1.39588e-05	0.00144263	0.0972527	0.999827
WWC1	714.443	-8.20121e-06	0.00144267	0.0973282	0.999827
FAHD1	206.443	7.39901e-06	0.00144268	0.0976991	0.999827
TSNAXIP1	2.67706	-4.58879e-07	0.0014427	0.0977348	0.999827
ZBTB34	324.34	1.02974e-05	0.00144266	0.0978112	0.999827
DDX56	588.623	1.43519e-05	0.00144263	0.0979418	0.999827
SLC1A5	614.615	1.06244e-05	0.00144266	0.0981215	0.999827
ALKBH1	10.4031	-1.51459e-06	0.00144269	0.0981754	0.999827
STRADB	851.058	1.51699e-05	0.00144262	0.0982372	0.999827
HTRA1	595.96	-3.30427e-06	0.00144269	0.0984782	0.999827
ZNF14	104.918	-5.1495e-06	0.00144269	0.0985359	0.999827
KATNAL2	12.9211	-1.69359e-06	0.00144269	0.0985595	0.999827
NOX4	64.8029	5.20898e-06	0.00144269	0.0985761	0.999827
MSRB2	119.094	-7.21419e-06	0.00144268	0.0986086	0.999827
SPEG	3015.19	-1.83472e-05	0.00144257	0.0987431	0.999827
POPDC3	78.2687	6.00032e-06	0.00144268	0.0988144	0.999827
EP300	390.674	-1.11025e-05	0.00144265	0.099073	0.999827
SCAF8	504.454	-9.16537e-06	0.00144267	0.0991273	0.999827
SOX13	784.185	-1.56979e-05	0.00144261	0.0994637	0.999827
TCEAL9	414.94	-9.46954e-06	0.00144267	0.0999386	0.999827
SUPT5H	1775.68	-1.42639e-05	0.00144263	0.100338	0.999827
TPBG	977.99	1.06768e-05	0.00144266	0.100342	0.999827
RNF139	401.283	9.7156e-06	0.00144266	0.100463	0.999827
EYA4	1178.47	1.33127e-05	0.00144263	0.10061	0.999827
POLR2J2	55.5182	-3.72096e-06	0.00144269	0.100709	0.999827
PHF2	501.494	1.11006e-05	0.00144266	0.100725	0.999827
SCOC	1000.86	1.60013e-05	0.00144261	0.100759	0.999827
DNAJB9	464.956	1.17574e-05	0.00144265	0.101131	0.999827
ATXN1	223.916	-5.88579e-06	0.00144268	0.101282	0.999827
KLHL4	289.993	5.82755e-06	0.00144268	0.101418	0.999827
SARM1	918.694	9.72339e-06	0.00144266	0.101563	0.999827
IMMP2L	257.405	-8.04246e-06	0.00144267	0.101692	0.999827
ZNF521	763.785	1.1749e-05	0.00144265	0.101909	0.999827
SEPTIN10	463.188	-1.33861e-05	0.00144263	0.102117	0.999827
LCLAT1	532.702	1.13663e-05	0.00144265	0.10226	0.999827
CMTR1	625.909	-1.16367e-05	0.00144265	0.102298	0.999827
STEAP2	82.3083	-4.74079e-06	0.00144269	0.102391	0.999827
LTBP3	4287.13	-1.11207e-05	0.00144265	0.102403	0.999827
ZDHHC17	719.3	-1.18711e-05	0.00144265	0.102436	0.999827
PTGIS	9.56447	-1.93187e-06	0.00144269	0.102555	0.999827
ECM1	19.6641	2.97859e-06	0.00144269	0.102603	0.999827
HIF1A	1769.51	1.2064e-05	0.00144265	0.102633	0.999827
WASHC2C	327.378	-8.25123e-06	0.00144267	0.102755	0.999827
DUSP15	16.2713	3.01071e-06	0.00144269	0.102761	0.999827
ADCY2	254.758	5.52057e-06	0.00144268	0.102802	0.999827
BCAS2	227.081	7.50934e-06	0.00144268	0.102814	0.999827
FAM117A	92.9205	-5.88412e-06	0.00144268	0.102847	0.999827
TNFRSF19	715.347	1.06439e-05	0.00144265	0.10315	0.999827
NUCB1	1004.92	-1.58093e-05	0.00144261	0.103181	0.999827
POLR3A	1033.33	1.36709e-05	0.00144263	0.103193	0.999827
ZXDB	167.623	-7.3055e-06	0.00144268	0.103204	0.999827
SDCCAG8	169.477	8.13184e-06	0.00144267	0.103371	0.999827
TSPAN9	1838.61	-8.61074e-05	0.00144382	0.103465	0.999827
USP17L2	2.27635	8.27656e-07	0.00144269	0.103796	0.999827
ASB18	11.4682	1.99252e-06	0.00144269	0.10387	0.999827
ZFP30	147.499	-4.41113e-06	0.00144267	0.103942	0.999827
EME2	296.611	-8.64989e-06	0.00144267	0.104078	0.999827
SLC25A6	2091.15	9.29355e-06	0.00144266	0.104093	0.999827
CEP41	234.828	1.00534e-05	0.00144266	0.104175	0.999827
GATD1	294.554	-9.91813e-06	0.00144266	0.104381	0.999827
METTL6	137.278	-8.11839e-06	0.00144267	0.104529	0.999827
MMP25	10.5678	-1.71324e-06	0.00144269	0.104562	0.999827
BAZ2A	744.071	1.05392e-05	0.00144266	0.104711	0.999827
C4orf33	61.0905	5.15096e-06	0.00144269	0.104782	0.999827
MYNN	292.407	-1.01816e-05	0.00144266	0.104917	0.999827
SPSB1	185.978	8.2682e-06	0.00144267	0.104935	0.999827
KRT6A	3.74228	-9.96857e-07	0.00144269	0.104993	0.999827
TRIM27	198.281	7.60766e-06	0.00144267	0.105139	0.999827
LRIG1	2823.32	1.44031e-05	0.00144262	0.105154	0.999827
SLC10A1	5.27172	-8.60129e-07	0.00144269	0.105214	0.999827
TGM2	7.89107	-1.52817e-06	0.00144269	0.105238	0.999827
FAT4	49.9338	3.60709e-06	0.00144269	0.105502	0.999827
TNPO3	304.88	-4.5926e-06	0.00144269	0.105619	0.999827
GMEB1	102.978	-4.49247e-06	0.00144269	0.105685	0.999827
MYBL1	88.0057	-4.06931e-06	0.00144269	0.105745	0.999827
B3GNT9	102.488	3.34902e-06	0.00144269	0.105787	0.999827
MARK1	72.8482	3.3279e-06	0.00144269	0.105831	0.999827
DDX53	9.07406	1.32247e-06	0.00144269	0.105875	0.999827
ARHGEF17	1597.66	-1.16313e-05	0.00144265	0.105929	0.999827
SUSD1	435.252	1.15221e-05	0.00144265	0.105975	0.999827
GRAMD2A	8.36694	-7.86047e-07	0.00144269	0.106036	0.999827
ZNF385A	181.777	7.13706e-06	0.00144268	0.106124	0.999827
SSNA1	245.541	9.78212e-06	0.00144266	0.106357	0.999827
PHF10	1306.5	-1.41876e-05	0.00144262	0.106433	0.999827
MRM1	47.2934	-4.69539e-06	0.00144269	0.106585	0.999827
B2M	3586.26	1.87167e-05	0.00144257	0.107054	0.999827
EFCC1	3.27732	-8.34016e-07	0.00144269	0.107277	0.999827
DDX51	90.469	-5.5923e-06	0.00144268	0.107359	0.999827
ECHS1	52.5516	4.74897e-06	0.00144269	0.107466	0.999827
IL1RAP	698.801	9.43346e-06	0.00144266	0.107865	0.999827
GEN1	91.5289	-5.6763e-06	0.00144268	0.107989	0.999827
ZNF557	53.8283	-3.63096e-06	0.00144269	0.107996	0.999827
ZNF273	64.4073	-3.92971e-06	0.00144269	0.108044	0.999827
CCNL2	1475.36	-8.32035e-06	0.00144267	0.108056	0.999827
TNXB	7.56964	1.19159e-06	0.00144269	0.108103	0.999827
NAT8L	249.854	-6.25862e-06	0.00144268	0.108124	0.999827
MARCKS	3355.91	-1.84334e-05	0.00144257	0.108337	0.999827
CBX8	75.0903	-4.84925e-06	0.00144269	0.108458	0.999827
GORASP2	1141.32	1.71615e-05	0.00144259	0.108609	0.999827
ARFGEF2	15.0672	-1.00106e-06	0.00144269	0.108853	0.999827
KCNN3	231.71	-5.53686e-06	0.00144268	0.108863	0.999827
PPP1R35	111.84	-7.22908e-06	0.00144268	0.108926	0.999827
PCDHGC3	808.867	-9.17356e-06	0.00144266	0.109081	0.999827
CYB561	147.094	8.19444e-06	0.00144267	0.109123	0.999827
THAP11	17.6522	3.33614e-07	0.00144269	0.109265	0.999827
FKBP2	165.431	-7.13046e-06	0.00144268	0.109469	0.999827
THOC6	160.853	-7.87831e-06	0.00144267	0.109618	0.999827
SPAG4	15.7096	9.80502e-07	0.00144269	0.109708	0.999827
GPX3	64.9064	-5.05853e-06	0.00144269	0.109732	0.999827
PPP3CA	1924.12	8.74326e-06	0.00144267	0.109786	0.999827
ZNF560	7.5838	-1.03419e-06	0.00144269	0.109946	0.999827
PPA2	25.0279	1.96751e-06	0.00144269	0.109999	0.999827
HSF4	3.11961	-6.50004e-07	0.00144269	0.110111	0.999827
RPS29	1703.86	-8.99192e-08	0.00144261	0.11024	0.999827
DHH	3.24035	-1.2164e-06	0.00144269	0.110355	0.999827
FLVCR2	846.397	1.17293e-05	0.00144264	0.110417	0.999827
IGFBP5	14170.7	1.00879e-05	0.00144266	0.110639	0.999827
CLUL1	5.73907	-5.43555e-07	0.00144269	0.110686	0.999827
SEC61A1	3987.15	1.89947e-05	0.00144259	0.110834	0.999827
CELF1	1008.6	1.47376e-05	0.00144261	0.11135	0.999827
CNGA4	2.37247	6.57411e-07	0.00144269	0.111391	0.999827
HES1	738.1	-1.03028e-05	0.00144265	0.111427	0.999827
NLRC5	125.992	6.38522e-06	0.00144268	0.112785	0.999827
KIFAP3	1612.81	1.42305e-05	0.00144262	0.112899	0.999827
IL6R	120.317	-3.02874e-06	0.00144269	0.112997	0.999827
SLC5A6	738.318	1.94815e-05	0.00144265	0.113144	0.999827
LIX1	53.8027	-3.5867e-06	0.00144269	0.113166	0.999827
ZNF131	260.116	1.00875e-05	0.00144266	0.113186	0.999827
TNK1	0.819775	-2.01273e-08	0.0014427	0.113246	0.999827
DZIP1	636.619	-1.38144e-05	0.00144269	0.113259	0.999827
ZNF670	36.6294	2.96519e-06	0.00144269	0.113266	0.999827
TRIM6-TRIM34	0.820637	-1.148e-07	0.0014427	0.113394	0.999827
RASSF1	108.689	-6.49715e-06	0.00144268	0.113504	0.999827
SNPH	191.699	8.53856e-06	0.00144267	0.113566	0.999827
CHD2	424.225	-8.53301e-06	0.00144267	0.113661	0.999827
FSTL3	34.8365	2.70128e-06	0.00144269	0.113745	0.999827
PCSK4	9.31645	6.32617e-07	0.00144269	0.113835	0.999827
RPL7	12109.6	-2.34221e-05	0.00144248	0.114048	0.999827
SH3PXD2B	2902.14	1.42601e-05	0.00144262	0.114126	0.999827
CALM3	1927.53	-1.2701e-05	0.00144263	0.114357	0.999827
SLC25A51	300.241	1.055e-05	0.00144265	0.114403	0.999827
ASCC1	363.765	-4.00716e-05	0.0014429	0.114547	0.999827
DOK7	42.5335	-3.76521e-06	0.00144269	0.114627	0.999827
RABAC1	519.242	1.13642e-05	0.00144265	0.114718	0.999827
RASA4	257.95	-5.78701e-06	0.00144268	0.114847	0.999827
TAP2	730.014	1.02057e-05	0.00144266	0.115238	0.999827
BLVRB	112.698	6.95157e-06	0.00144268	0.115247	0.999827
ID4	5974.27	-1.30511e-05	0.00144263	0.115302	0.999827
COPE	1213.18	1.50136e-05	0.00144261	0.115312	0.999827
PDLIM1	977.435	1.47784e-05	0.00144261	0.115438	0.999827
NFE2L1	1507.57	-1.30731e-05	0.00144263	0.115493	0.999827
MMD	31.3797	2.03058e-06	0.00144269	0.115654	0.999827
FUT8	1289.62	-1.72391e-05	0.00144258	0.115922	0.999827
PIGQ	397.176	-3.2635e-06	0.00144262	0.11606	0.999827
RHEB	699.112	-1.01259e-05	0.00144266	0.11627	0.999827
NOG	403.83	7.96692e-06	0.00144267	0.116382	0.999827
RALGAPA2	433.588	-8.83135e-06	0.00144266	0.116472	0.999827
HOXB6	4.32798	7.24936e-07	0.00144269	0.116857	0.999827
DLK2	12.4335	-2.2544e-06	0.00144269	0.117456	0.999827
ZBTB5	311.651	-1.03982e-05	0.00144265	0.117502	0.999827
ZNF143	219.677	-8.251e-06	0.00144267	0.117682	0.999827
PIK3IP1	158.912	-5.29829e-06	0.00144268	0.117721	0.999827
CEP70	139.468	-7.23838e-06	0.00144267	0.117807	0.999827
EZR	7771.6	-1.92362e-05	0.00144255	0.117903	0.999827
RUBCNL	4.21893	-9.8525e-07	0.00144269	0.118044	0.999827
GNRHR	13.5986	2.01981e-06	0.00144269	0.118077	0.999827
CLK1	212.411	-6.20941e-06	0.00144268	0.118232	0.999827
PSMB2	945.661	1.32048e-05	0.00144263	0.118253	0.999827
NAT9	275.478	-6.74187e-06	0.00144268	0.11834	0.999827
FAM169A	307.262	-7.55516e-06	0.00144267	0.11837	0.999827
LOXL2	265.554	7.29451e-06	0.00144267	0.118375	0.999827
SGSM3	691.022	1.52747e-05	0.0014426	0.118447	0.999827
GLRA1	4.25952	9.23934e-07	0.00144269	0.118741	0.999827
SERTM1	56.1161	4.30027e-06	0.00144269	0.118872	0.999827
ZNF93	243.83	-9.60119e-06	0.00144266	0.119086	0.999827
IFITM2	5.4328	9.81639e-07	0.00144269	0.119121	0.999827
POLR3H	694.015	-9.41142e-06	0.00144266	0.119198	0.999827
VIRMA	1356.8	1.47567e-05	0.00144261	0.11923	0.999827
LAMB1	7951.46	1.57488e-05	0.0014426	0.119294	0.999827
EFCAB7	78.9271	4.1973e-06	0.00144269	0.119335	0.999827
MTCL1	2898.36	-7.4532e-06	0.00144267	0.119646	0.999827
PCBP1	24.6913	1.27085e-06	0.00144269	0.119676	0.999827
DYNC1I2	1526.58	7.26347e-05	0.00144341	0.119692	0.999827
ACTL6A	520.972	-1.14336e-05	0.00144264	0.119894	0.999827
SLC7A6OS	121.001	-7.08311e-06	0.00144268	0.119932	0.999827
LRRC39	6.22121	-5.4523e-07	0.00144269	0.119975	0.999827
RMDN2	43.5547	3.73913e-06	0.00144269	0.120035	0.999827
TMEM132E	537.608	-5.96182e-06	0.00144268	0.120469	0.999827
TNFAIP3	31.6318	-1.53325e-06	0.00144269	0.1205	0.999827
NCAPH2	456.858	-9.76715e-06	0.00144266	0.120546	0.999827
C1QTNF7	9.74238	1.6148e-06	0.00144269	0.120829	0.999827
GCNT2	119.731	-5.82382e-06	0.00144268	0.120939	0.999827
DYNLRB1	462.033	-1.13613e-05	0.00144264	0.121185	0.999827
HDGFL2	1080.45	-1.56801e-05	0.0014426	0.121553	0.999827
PGBD2	116.196	-7.28278e-06	0.00144267	0.121647	0.999827
SYN2	4.013	5.67398e-07	0.00144269	0.121655	0.999827
E2F3	510.32	-9.92325e-06	0.00144266	0.121705	0.999827
C10orf82	1.39332	6.15564e-07	0.00144269	0.121707	0.999827
STMN1	1261.07	-1.39808e-05	0.00144262	0.121759	0.999827
TOB1	539.767	-1.1163e-05	0.00144264	0.121864	0.999827
HRAS	81.2281	4.93025e-06	0.00144269	0.121874	0.999827
EFHC2	9.64584	-1.16763e-06	0.00144269	0.121944	0.999827
IYD	4.04311	1.12514e-06	0.00144269	0.122038	0.999827
ZNF620	7.78372	-1.35408e-06	0.00144269	0.12206	0.999827
AC098484.3	49.8112	4.82963e-06	0.00144269	0.122081	0.999827
NIBAN3	10.6998	-1.99283e-06	0.00144269	0.122218	0.999827
BAHCC1	846.202	-1.42137e-05	0.00144261	0.122676	0.999827
SLC17A5	193.774	8.36451e-06	0.00144267	0.122679	0.999827
SEPTIN4	71.0875	-3.46618e-06	0.00144269	0.122725	0.999827
TSNAX	674.24	-1.44037e-05	0.00144261	0.122841	0.999827
RRP1	48.6517	4.14186e-06	0.00144269	0.122859	0.999827
PIM1	725.303	-6.17685e-06	0.00144268	0.123056	0.999827
SLC16A10	7.14631	1.89191e-06	0.00144269	0.123101	0.999827
MPHOSPH8	305.495	9.64216e-06	0.00144266	0.123351	0.999827
TBC1D25	94.5506	5.33981e-06	0.00144268	0.123391	0.999827
COL6A2	1163.23	9.41488e-06	0.00144266	0.123449	0.999827
PPIL6	26.2381	3.12416e-06	0.00144269	0.123596	0.999827
GLRB	90.3296	4.53092e-06	0.00144269	0.123598	0.999827
CDH12	1.23007	5.53521e-07	0.0014427	0.123944	0.999827
SERPINB1	12.514	1.86973e-06	0.00144269	0.124279	0.999827
ZNF8	134.317	6.87175e-06	0.00144268	0.124328	0.999827
CEBPD	39.4293	-1.98439e-06	0.00144269	0.12434	0.999827
USP14	1814.35	1.55259e-05	0.0014426	0.124461	0.999827
GABRR2	1.6455	-6.22591e-07	0.00144269	0.124562	0.999827
TMEM184B	992.124	1.52044e-05	0.0014426	0.12458	0.999827
PCDHB15	26.7857	3.36519e-06	0.00144269	0.124604	0.999827
CCDC38	2.83987	2.30171e-07	0.0014427	0.124709	0.999827
NTNG1	203.052	6.13952e-06	0.00144268	0.124825	0.999827
BBS5	99.9025	5.49973e-06	0.00144268	0.125122	0.999827
ENDOU	1.84564	6.51578e-07	0.00144269	0.125145	0.999827
DCAF17	275.973	-9.73739e-06	0.00144266	0.125185	0.999827
FAM122B	477.579	-1.09513e-05	0.00144265	0.125556	0.999827
DDHD2	479.484	1.28345e-06	0.00144263	0.125683	0.999827
ZNF619	29.7741	2.76304e-06	0.00144269	0.125921	0.999827
APOLD1	42.3338	-3.83615e-06	0.00144269	0.126135	0.999827
ISCA1	514.276	-1.27862e-05	0.00144267	0.126344	0.999827
SNX25	188.082	8.31396e-06	0.00144267	0.126354	0.999827
RGS14	42.0332	-3.03194e-06	0.00144269	0.126572	0.999827
ECE1	776.261	9.17172e-06	0.00144263	0.127118	0.999827
CERS2	2504.34	1.94292e-05	0.00144256	0.127134	0.999827
NRBF2	36.8891	-2.84431e-06	0.00144269	0.127331	0.999827
DCAKD	1100.14	-1.04204e-05	0.00144265	0.127331	0.999827
TMEM17	23.158	-2.90575e-06	0.00144269	0.127368	0.999827
ZNF513	238.446	-8.76071e-06	0.00144266	0.127391	0.999827
GPR180	170.136	8.47427e-06	0.00144266	0.127494	0.999827
ORC4	364.925	-1.10519e-05	0.00144264	0.127697	0.999827
SLC52A2	737.215	1.23045e-05	0.00144263	0.127714	0.999827
NCOR1	1384.33	-1.13557e-05	0.00144264	0.127723	0.999827
MBOAT2	460.809	8.53648e-06	0.00144266	0.127733	0.999827
HS3ST3B1	2000.28	1.08831e-05	0.00144264	0.127988	0.999827
PIDD1	141.558	-6.35191e-06	0.00144268	0.12804	0.999827
SPHK2	341.032	1.00468e-05	0.00144265	0.128044	0.999827
RXRB	628.135	-1.26036e-05	0.00144263	0.128113	0.999827
CLTC	12924.1	1.85678e-05	0.00144255	0.12829	0.999827
F12	6.60054	9.88382e-07	0.00144269	0.128452	0.999827
KCNT2	9.79623	1.34445e-06	0.00144269	0.128863	0.999827
HBQ1	5.55027	-1.37404e-06	0.00144269	0.128953	0.999827
PKN1	1190.67	-1.23363e-05	0.00144263	0.129064	0.999827
ADAMTS14	223.805	4.11933e-06	0.00144269	0.129108	0.999827
PIEZO1	276.613	5.07608e-06	0.00144268	0.129197	0.999827
WDR46	653.975	-1.09534e-05	0.00144264	0.129205	0.999827
IGBP1	468.023	-7.28719e-06	0.00144267	0.129265	0.999827
RBMS3	14.6053	2.53347e-06	0.00144269	0.129284	0.999827
LPCAT3	245.862	8.25863e-06	0.00144267	0.129298	0.999827
ERC2	106.377	4.22886e-06	0.00144269	0.129458	0.999827
ASMTL	111.553	-5.9073e-06	0.00144268	0.129731	0.999827
IFT172	430.067	-8.6431e-06	0.00144266	0.129779	0.999827
UNC93B1	202.297	-8.08126e-06	0.00144267	0.129793	0.999827
PLPBP	576.091	1.14628e-05	0.00144264	0.129862	0.999827
VASN	482.898	-4.61795e-06	0.00144268	0.129876	0.999827
EXOC6B	544.742	9.99717e-06	0.00144265	0.129942	0.999827
SLC26A2	261.604	7.53342e-06	0.00144267	0.130108	0.999827
RABGEF1	417.132	1.11321e-05	0.00144264	0.130108	0.999827
RND3	1150.44	-6.46105e-06	0.00144268	0.130215	0.999827
DLG1	2099.28	1.49144e-05	0.0014426	0.130544	0.999827
HNRNPDL	3455.58	-1.43193e-05	0.00144261	0.130602	0.999827
TUBB3	5659.2	1.56266e-05	0.00144259	0.130717	0.999827
NDOR1	200.303	-8.93004e-06	0.00144266	0.130897	0.999827
PELI3	89.5587	5.70299e-06	0.00144268	0.130975	0.999827
RSAD1	538.766	1.34939e-05	0.00144262	0.131022	0.999827
ATP2B2	14.3278	-1.87725e-06	0.00144269	0.131067	0.999827
ITGAV	6118.05	2.19252e-05	0.00144255	0.131185	0.999827
ZNF385C	1.84298	-4.83578e-07	0.00144269	0.131292	0.999827
ZNF660	283.712	-7.66992e-06	0.00144267	0.131534	0.999827
EVI5L	528.38	-1.16083e-05	0.00144264	0.131662	0.999827
TCAIM	433.386	-1.22491e-05	0.00144263	0.131738	0.999827
HYOU1	4890.5	4.0534e-05	0.00144281	0.131826	0.999827
GTF2H3	767.451	-1.52327e-05	0.00144259	0.131939	0.999827
TRIM16L	174.92	7.94831e-06	0.00144267	0.132143	0.999827
TP53INP2	315.985	-9.28501e-06	0.00144266	0.132214	0.999827
PREB	568.462	1.09288e-05	0.00144264	0.132255	0.999827
ABCA4	14.5354	1.28449e-07	0.0014427	0.132256	0.999827
ZNF440	47.8957	-4.03343e-06	0.00144269	0.132264	0.999827
CEACAM19	13.4973	1.59482e-06	0.00144269	0.132296	0.999827
ULK2	400.945	-7.27105e-06	0.00144267	0.132328	0.999827
TMEM169	618.512	1.1858e-05	0.00144263	0.132391	0.999827
SLC22A4	56.3878	4.45659e-06	0.00144269	0.132425	0.999827
VAT1L	2.46678	2.38164e-07	0.0014427	0.132641	0.999827
MYBPC3	2.04375	-6.58183e-07	0.00144269	0.132792	0.999827
SYT1	48.4125	-1.92135e-06	0.00144269	0.132799	0.999827
OSBPL3	2998.38	1.28306e-05	0.00144262	0.133155	0.999827
TAF6	762.356	3.28568e-06	0.00144258	0.13316	0.999827
ZFP28	160.063	-5.67094e-06	0.00144268	0.133296	0.999827
ISG15	257.714	6.10403e-06	0.00144268	0.133314	0.999827
P2RX5	52.1713	-4.14906e-06	0.00144269	0.133378	0.999827
PDE8B	51.2367	-3.90246e-06	0.00144269	0.133749	0.999827
GPI	3396.41	1.07991e-05	0.00144264	0.134112	0.999827
ATP8A1	11.2651	1.43979e-06	0.00144269	0.134302	0.999827
FAM221A	4.51863	-1.30964e-06	0.00144269	0.134474	0.999827
HPDL	2.54066	-2.70236e-07	0.0014427	0.134511	0.999827
CBR3	8.9936	1.69083e-06	0.00144269	0.134577	0.999827
CREBZF	597.88	-7.84352e-06	0.00144267	0.134636	0.999827
KCMF1	706.05	1.42649e-05	0.0014426	0.13473	0.999827
TNFRSF9	3.20188	-8.75718e-07	0.00144269	0.134748	0.999827
NMD3	801.222	-1.46209e-05	0.0014426	0.135045	0.999827
CD82	50.048	4.14325e-06	0.00144269	0.135225	0.999827
ABCA3	913.991	1.38512e-05	0.00144261	0.13548	0.999827
COX7A2L	878.013	1.24051e-05	0.00144262	0.135575	0.999827
ALDH1L1	2.50855	-3.14206e-07	0.0014427	0.135656	0.999827
STRN4	1078.12	1.40265e-05	0.00144261	0.135724	0.999827
MTHFD2L	61.9796	3.7445e-06	0.00144269	0.136334	0.999827
TMEM184A	8.6656	-1.63318e-06	0.00144269	0.136445	0.999827
GPR3	98.2847	5.91733e-06	0.00144268	0.136508	0.999827
ZNF608	1112.04	-9.51808e-06	0.00144265	0.136608	0.999827
LGALS3	2172.23	1.89867e-05	0.00144253	0.136635	0.999827
REEP4	378.314	9.78795e-06	0.00144264	0.13696	0.999827
MAP4K2	30.53	-2.03608e-06	0.00144269	0.137134	0.999827
ZC3H8	60.1414	-4.59271e-06	0.00144269	0.137255	0.999827
COPB1	2392.29	1.91786e-05	0.00144253	0.137412	0.999827
SLC7A1	1740.51	1.73382e-05	0.00144256	0.137462	0.999827
VDAC3	312.17	5.44363e-06	0.00144268	0.137534	0.999827
MXD1	306.707	-4.61366e-06	0.00144269	0.137661	0.999827
PDLIM5	1108.88	1.50285e-05	0.00144259	0.137687	0.999827
BUD31	467.933	8.01458e-06	0.00144267	0.13781	0.999827
MEN1	275.186	-7.60217e-06	0.00144267	0.137836	0.999827
SNX6	138.286	-3.33558e-06	0.00144269	0.138088	0.999827
HSPA13	2138.63	1.32789e-05	0.00144261	0.138198	0.999827
ADPRHL2	430.781	-1.16084e-05	0.00144263	0.138213	0.999827
PHACTR1	41.8591	-4.11182e-06	0.00144269	0.13822	0.999827
CDK5RAP3	826.639	-1.43849e-05	0.0014426	0.138238	0.999827
ITGB3	1069.14	-2.0339e-05	0.00144265	0.138246	0.999827
ARMT1	193.558	3.49209e-07	0.00144269	0.138257	0.999827
CXCR4	32.5897	-1.08915e-06	0.00144269	0.138667	0.999827
PITRM1	727.248	1.10957e-05	0.00144264	0.138704	0.999827
HIST3H2A	41.1075	-2.66803e-06	0.00144269	0.138791	0.999827
WNT7B	294.099	4.4579e-06	0.00144269	0.138804	0.999827
ZZEF1	694.913	1.55124e-05	0.00144262	0.138822	0.999827
PRXL2B	407.172	2.04524e-05	0.00144271	0.138896	0.999827
FAP	2.75067	8.89587e-07	0.00144269	0.138921	0.999827
SEM1	267.557	-7.53462e-06	0.00144267	0.13895	0.999827
ULBP2	8.57916	1.64317e-06	0.00144269	0.139086	0.999827
ATIC	1142.38	1.45546e-05	0.0014426	0.139215	0.999827
RPL15	10202.6	-1.06064e-05	0.00144264	0.139355	0.999827
EEF1A2	87.3249	-2.93021e-06	0.00144269	0.139562	0.999827
SLC7A11	76.2909	3.57846e-06	0.00144269	0.1396	0.999827
SLCO2A1	194.922	-5.09177e-06	0.00144268	0.139752	0.999827
PURB	286.138	-8.96207e-06	0.00144266	0.139936	0.999827
SENP6	1500.77	-1.21725e-05	0.00144263	0.140069	0.999827
HIST2H4A	6707.03	-1.63258e-05	0.00144257	0.140185	0.999827
PMP22	3948.41	1.67759e-05	0.00144256	0.140291	0.999827
TM6SF1	31.0124	2.13539e-06	0.00144269	0.140292	0.999827
KPNA3	1792.35	1.44968e-05	0.0014426	0.14038	0.999827
RCC1	743.496	-8.00498e-06	0.00144267	0.140469	0.999827
INKA2	277.207	6.8251e-06	0.00144267	0.14065	0.999827
ZNF846	60.8713	3.23496e-06	0.00144269	0.140807	0.999827
TAF1D	614.802	-1.1217e-05	0.00144264	0.140863	0.999827
ZNF320	81.8685	-5.13263e-06	0.00144268	0.140882	0.999827
CD70	3.45426	-1.14521e-06	0.00144269	0.140913	0.999827
CRYBG2	1.06288	-5.07136e-07	0.00144269	0.140983	0.999827
SERPINA3	38.4929	-2.54407e-06	0.00144269	0.141223	0.999827
ATP2A2	5852.8	6.05932e-05	0.00144308	0.141506	0.999827
NEDD4L	1729.34	1.35065e-05	0.00144261	0.14151	0.999827
FAM162A	326.021	5.62185e-06	0.00144268	0.141522	0.999827
DTNA	1471.09	8.67609e-06	0.00144266	0.141559	0.999827
FKRP	588.302	-1.17386e-05	0.00144263	0.141676	0.999827
STK32C	55.2641	-4.22368e-06	0.00144269	0.141724	0.999827
GALNT17	935.159	-7.9026e-06	0.00144266	0.141822	0.999827
GALNT10	674.946	-1.92103e-05	0.00144263	0.141896	0.999827
SULT1A4	25.2668	-2.18717e-06	0.00144269	0.142009	0.999827
MITD1	115.697	-6.31789e-06	0.00144268	0.142083	0.999827
CD276	2331.93	1.31942e-05	0.00144262	0.14209	0.999827
DCBLD2	23121.5	9.95971e-06	0.00144265	0.142093	0.999827
EXOSC3	271.226	-8.5293e-06	0.00144266	0.142149	0.999827
SUMO1	1427.58	-1.26161e-05	0.00144262	0.142228	0.999827
C2orf16	65.6298	-4.61175e-06	0.00144268	0.142296	0.999827
HMOX1	81.3607	3.97019e-06	0.00144269	0.142443	0.999827
CHMP7	524.972	1.20193e-05	0.00144263	0.142464	0.999827
CAPN5	558.159	-1.11515e-05	0.00144264	0.14265	0.999827
TRMT1L	56.9134	-2.5263e-06	0.00144269	0.142731	0.999827
MAP7D3	277.549	-7.70614e-06	0.00144267	0.143072	0.999827
IP6K2	1046.69	-1.43323e-05	0.0014426	0.143079	0.999827
TMSB15B	10.4525	1.92807e-06	0.00144269	0.143195	0.999827
CERCAM	857.551	1.04466e-05	0.00144264	0.143251	0.999827
HTR1F	19.6744	-2.25336e-06	0.00144269	0.143372	0.999827
HNRNPM	2403.15	-1.33774e-05	0.00144261	0.143421	0.999827
NUB1	496.607	1.44585e-05	0.00144265	0.143481	0.999827
EGR1	88.9211	-2.27403e-06	0.00144269	0.143584	0.999827
PLEKHA7	381.891	-3.85881e-06	0.00144269	0.143715	0.999827
ULK4	47.8761	4.09466e-06	0.00144269	0.143716	0.999827
TSEN2	135.597	-6.89571e-06	0.00144267	0.143742	0.999827
HRH4	2.25562	6.81236e-07	0.00144269	0.143863	0.999827
ACVR1	192.496	8.38128e-06	0.00144266	0.143958	0.999827
BCKDHA	323.166	-7.45572e-06	0.00144267	0.144137	0.999827
NRG4	3.75785	7.47752e-07	0.00144269	0.144196	0.999827
ARAP3	264.277	-8.69313e-06	0.00144266	0.144418	0.999827
RADX	142.789	5.46067e-06	0.00144268	0.144811	0.999827
NANOGP8	4.04707	6.78427e-07	0.00144269	0.144927	0.999827
ITGB5	1655.79	1.30134e-05	0.00144261	0.145153	0.999827
ARHGAP39	148.999	5.64698e-06	0.00144268	0.145267	0.999827
GPR83	2.85445	8.93726e-07	0.00144269	0.145342	0.999827
DZIP3	615.392	-1.03233e-05	0.00144264	0.145467	0.999827
NDUFA10	515.423	-1.04755e-05	0.00144264	0.145486	0.999827
EXOSC2	360.305	1.0089e-05	0.00144265	0.145519	0.999827
PPP2R5B	91.1376	4.57909e-06	0.00144269	0.145602	0.999827
OTUD5	1083.89	-1.74005e-05	0.0014426	0.14575	0.999827
FKTN	626.586	-9.45731e-06	0.00144265	0.145845	0.999827
CDKN2B	360.753	6.98175e-06	0.00144267	0.145914	0.999827
RGPD8	169.153	4.81005e-06	0.00144268	0.146112	0.999827
DEPDC7	12.2395	-1.99535e-06	0.00144269	0.146125	0.999827
RALGAPB	2118.75	1.46881e-05	0.00144259	0.146131	0.999827
SFN	71.8247	3.42932e-06	0.00144269	0.14621	0.999827
ST6GALNAC6	472.225	-9.8084e-06	0.00144265	0.146212	0.999827
LRFN3	281.008	-8.69148e-06	0.00144266	0.146217	0.999827
ZC3HAV1	1229.99	1.53609e-05	0.00144258	0.146493	0.999827
ST8SIA1	53.3468	4.10932e-06	0.00144269	0.146992	0.999827
WDR7	606.817	1.21443e-05	0.00144262	0.147052	0.999827
U2AF2	2152.65	-1.33535e-05	0.00144261	0.147154	0.999827
GPR158	643.093	8.60683e-06	0.00144266	0.147238	0.999827
PGM3	1328.52	1.55232e-05	0.00144258	0.147309	0.999827
PCED1A	235.386	-7.76729e-06	0.00144267	0.147314	0.999827
NTMT1	287.836	5.08397e-06	0.00144268	0.147515	0.999827
NTRK3	163.367	-5.2729e-06	0.00144268	0.147648	0.999827
NEK9	871.07	-1.19251e-05	0.00144262	0.147747	0.999827
SNRPB2	571.866	1.25435e-05	0.00144262	0.147806	0.999827
BRF1	331.991	-9.80487e-06	0.00144265	0.148151	0.999827
SMAGP	3.47984	2.25947e-07	0.00144269	0.148174	0.999827
ZNF793	67.62	-5.29134e-06	0.00144268	0.148193	0.999827
ERVK3-1	144.821	5.85058e-06	0.00144268	0.148195	0.999827
EXOC3L1	50.2128	-4.20806e-06	0.00144269	0.148386	0.999827
PRKD2	461.653	-7.77354e-06	0.00144267	0.148523	0.999827
PGRMC2	20.336	-2.06275e-06	0.00144269	0.148591	0.999827
HDAC7	1047.67	-1.45777e-05	0.00144259	0.148719	0.999827
TRIM45	342.346	-7.17824e-06	0.00144267	0.148819	0.999827
ARAP1	991.505	-1.11635e-05	0.00144263	0.148833	0.999827
SSH3	54.9829	-2.84546e-06	0.00144269	0.148897	0.999827
TMEM86B	13.1406	-1.68197e-06	0.00144269	0.148958	0.999827
NPHP4	155.321	7.19751e-06	0.00144267	0.149125	0.999827
TXNDC5	1410.38	7.12068e-06	0.00144267	0.149169	0.999827
NAA50	2680.95	1.66787e-05	0.00144256	0.149271	0.999827
PDE7B	3.33914	-7.7276e-07	0.00144269	0.149292	0.999827
NR3C2	2.36447	7.0877e-07	0.00144269	0.149421	0.999827
FMO4	4.41894	-9.34741e-07	0.00144269	0.149506	0.999827
PIP4P2	122.785	5.46132e-06	0.00144268	0.149579	0.999827
OVGP1	6.57411	8.13946e-07	0.00144269	0.149739	0.999827
PPP1R12B	240.113	-5.54932e-06	0.00144268	0.149741	0.999827
ANXA4	163.932	4.51294e-06	0.00144268	0.149789	0.999827
GPR137B	166.186	-4.98303e-06	0.00144268	0.149789	0.999827
CA12	1414.11	-9.98768e-06	0.00144265	0.149792	0.999827
KLHL25	436.544	-8.6537e-06	0.00144266	0.149981	0.999827
ZNF57	48.0886	3.59363e-06	0.00144269	0.150016	0.999827
FRRS1	18.0706	-2.21085e-06	0.00144269	0.150035	0.999827
NOLC1	2173.57	-1.64021e-05	0.00144256	0.150083	0.999827
NEXN	201.36	-7.28072e-06	0.00144267	0.150296	0.999827
HNRNPUL2	896.254	9.17395e-05	0.00144404	0.150409	0.999827
KNTC1	736.553	-1.16934e-05	0.00144263	0.150662	0.999827
ITGB1BP1	248.817	6.83303e-06	0.00144267	0.150886	0.999827
TRMO	50.7198	4.56929e-06	0.00144268	0.150938	0.999827
CTRB1	1.1614	8.16478e-08	0.0014427	0.15109	0.999827
TXK	8.67806	-1.00451e-06	0.00144269	0.151099	0.999827
NANP	54.2614	-4.0478e-06	0.00144269	0.151116	0.999827
ILRUN	1016.17	1.45155e-05	0.00144259	0.151174	0.999827
RTTN	276.243	6.21208e-06	0.00144268	0.151397	0.999827
SNRNP200	1389.59	-1.65154e-05	0.00144256	0.151458	0.999827
TAF1C	570.727	-8.75428e-06	0.00144266	0.151466	0.999827
ATF6B	227.051	7.43633e-06	0.00144266	0.151516	0.999827
N4BP1	177.239	-6.80521e-06	0.00144267	0.151609	0.999827
VAPB	634.342	1.10898e-05	0.00144263	0.151737	0.999827
PTPRG	5921.5	2.03616e-05	0.0014426	0.151869	0.999827
SRF	1578.34	-1.04564e-05	0.00144264	0.151918	0.999827
PCDHGB6	180.156	6.10407e-06	0.00144268	0.151982	0.999827
CHMP5	366.957	7.43264e-06	0.00144267	0.152043	0.999827
C19orf47	80.5257	5.0914e-06	0.00144268	0.152128	0.999827
MTIF2	54.2071	-2.59691e-06	0.00144269	0.152342	0.999827
RAD23A	378.232	1.06281e-05	0.00144264	0.152484	0.999827
TNFAIP2	190.104	-4.82525e-06	0.00144268	0.152532	0.999827
FOXD1	120.636	4.49043e-06	0.00144269	0.152551	0.999827
SLC30A7	557.725	-1.14837e-05	0.00144263	0.152595	0.999827
CRY2	259.022	-8.16974e-06	0.00144266	0.15266	0.999827
SCAMP3	669.093	9.55389e-06	0.00144265	0.152679	0.999827
PITPNM2	353.516	8.69988e-06	0.00144266	0.152694	0.999827
PPP6C	252.374	5.99521e-06	0.00144268	0.153101	0.999827
ZC3HAV1L	130.189	-6.72009e-06	0.00144267	0.153176	0.999827
FLT3LG	12.3412	2.22462e-06	0.00144269	0.153315	0.999827
CTSS	3.59549	1.14548e-06	0.00144269	0.153333	0.999827
CSNK1D	897.353	-1.3086e-05	0.00144261	0.153341	0.999827
FADD	172.583	4.65574e-06	0.00144268	0.153363	0.999827
NBPF9	63.6223	-3.89113e-06	0.00144269	0.153369	0.999827
ARF4	3282.89	-1.82099e-05	0.00144254	0.15342	0.999827
DCTN2	1307.05	1.40116e-05	0.0014426	0.15353	0.999827
TCF12	3561.41	1.39909e-05	0.00144259	0.153912	0.999827
RHOBTB1	575.894	1.05274e-05	0.00144264	0.154113	0.999827
PLPP3	762.153	-8.87079e-06	0.00144265	0.154168	0.999827
MED10	167.111	-7.74249e-06	0.00144266	0.154321	0.999827
MARVELD2	3.59045	-1.04094e-06	0.00144269	0.154328	0.999827
IDH3A	658.609	7.98638e-06	0.00144266	0.154355	0.999827
ITFG1	850.581	-7.86131e-06	0.00144266	0.154399	0.999827
CPNE2	252.885	-6.55686e-06	0.00144267	0.154457	0.999827
SLC22A15	1.76315	-1.01157e-06	0.0014427	0.154505	0.999827
LMO4	945.839	1.25031e-05	0.00144262	0.15455	0.999827
SYNJ2BP	159.432	-4.98319e-06	0.00144268	0.154588	0.999827
SORL1	360.427	-1.03462e-05	0.00144265	0.154624	0.999827
CSDC2	493.922	1.04277e-05	0.00144264	0.15477	0.999827
NDUFB1	97.2017	-5.24137e-06	0.00144268	0.154842	0.999827
WRAP53	130.636	4.90094e-06	0.00144268	0.154856	0.999827
MOCS2	14.3275	-1.89087e-06	0.00144269	0.154879	0.999827
TTC39C	33.3918	-2.30839e-06	0.00144269	0.154953	0.999827
TIMP3	812.341	-4.95606e-06	0.00144268	0.155216	0.999827
CDR2L	522.982	9.22455e-06	0.00144265	0.15523	0.999827
MNS1	37.2525	2.54177e-06	0.00144269	0.155234	0.999827
ATP5MGL	3.35842	-9.72114e-07	0.00144269	0.15557	0.999827
RBM33	473.499	-1.02453e-05	0.00144264	0.15558	0.999827
TMEM154	313.275	6.64635e-06	0.00144267	0.155588	0.999827
PPP1R14C	110.748	5.8985e-06	0.00144268	0.155845	0.999827
XRN2	760.922	5.50087e-06	0.00144268	0.155931	0.999827
RNF2	530.433	-7.73332e-06	0.00144266	0.15601	0.999827
CDO1	348.75	-4.01283e-06	0.00144269	0.156061	0.999827
BEAN1	22.5493	1.60309e-06	0.00144269	0.156111	0.999827
ADGRF3	5.90861	-9.66555e-07	0.00144269	0.156117	0.999827
PRKRA	767.438	4.13222e-06	0.00144258	0.156303	0.999827
BAG2	279.46	-7.32931e-06	0.00144267	0.156464	0.999827
DIRAS2	47.4359	3.56311e-06	0.00144269	0.156488	0.999827
TSC22D2	1404.41	-7.97227e-06	0.00144266	0.156637	0.999827
CCT4	3278.52	-1.32362e-05	0.0014426	0.156834	0.999827
SMARCAD1	1021.57	-1.1789e-05	0.00144262	0.156847	0.999827
OPTC	2.73925	1.05056e-06	0.00144269	0.156858	0.999827
TOMM34	1648.9	-1.24916e-05	0.00144262	0.156861	0.999827
TRMT10A	53.0656	4.44915e-06	0.00144268	0.157004	0.999827
EDEM1	1441.23	1.55493e-05	0.00144257	0.157048	0.999827
XRCC4	104.966	-4.66853e-06	0.00144268	0.157343	0.999827
GOLGA8B	331.86	-4.82521e-06	0.00144268	0.157516	0.999827
ITPR3	338.509	7.55092e-06	0.00144267	0.157545	0.999827
UBE2H	2614.06	-1.70339e-05	0.00144254	0.157585	0.999827
EAPP	27.0215	2.92664e-06	0.00144269	0.157626	0.999827
ABAT	296.323	-8.66544e-06	0.00144266	0.157823	0.999827
DIP2B	2844.21	1.63204e-05	0.00144255	0.157856	0.999827
SAMD11	5.24657	-9.22422e-07	0.00144269	0.157933	0.999827
SPAG8	7.37948	-1.19188e-06	0.00144269	0.158	0.999827
TMEM79	33.9833	2.96953e-06	0.00144269	0.158002	0.999827
APCDD1L	503.269	8.20535e-06	0.00144266	0.158008	0.999827
PDE4A	29.8375	1.64294e-06	0.00144269	0.158019	0.999827
RPL22	2567.91	-6.32215e-06	0.00144248	0.158107	0.999827
SLCO4A1	23.5828	2.39057e-06	0.00144269	0.158225	0.999827
QKI	10876.9	-8.67591e-06	0.00144265	0.158288	0.999827
KIF1A	3170.26	1.05943e-05	0.00144264	0.158373	0.999827
MANBA	279.772	-6.01001e-06	0.00144268	0.158752	0.999827
RASA3	846.769	-1.49615e-05	0.00144259	0.158841	0.999827
KCNJ8	76.5666	-5.12162e-06	0.00144268	0.158869	0.999827
CMSS1	290.301	-7.34788e-06	0.00144267	0.159047	0.999827
RASSF5	37.01	2.87779e-06	0.00144269	0.159119	0.999827
B3GNT8	5.85514	1.30197e-06	0.00144269	0.159183	0.999827
STK39	267.272	7.44373e-06	0.00144267	0.159284	0.999827
TMEM69	233.152	-7.48379e-06	0.00144267	0.159347	0.999827
TSSK4	5.66999	-9.88976e-07	0.00144269	0.159421	0.999827
ARMH3	185.441	6.47111e-06	0.00144267	0.159555	0.999827
PRTFDC1	313.279	-1.02952e-05	0.00144265	0.15958	0.999827
P3H1	999.462	1.1301e-05	0.00144263	0.159726	0.999827
KLHL31	3.0147	-1.02544e-06	0.00144269	0.160122	0.999827
ULK3	328.017	-1.01676e-05	0.00144264	0.160896	0.999827
CYLD	619.115	-1.02564e-05	0.00144264	0.160941	0.999827
OGG1	225.42	-9.47224e-06	0.00144266	0.161035	0.999827
PTCD3	1383.73	-1.72888e-05	0.00144254	0.161095	0.999827
SLC9A3R1	944.803	-1.08073e-05	0.00144263	0.161122	0.999827
RAP2C	657.424	1.20017e-05	0.00144262	0.161738	0.999827
KLC4	318.99	-8.87081e-06	0.00144265	0.16185	0.999827
ARID4A	192.235	-6.63541e-06	0.00144267	0.162004	0.999827
TRIP12	6136.95	5.38707e-05	0.00144303	0.162113	0.999827
ZNF136	105.785	-5.46018e-06	0.00144268	0.162189	0.999827
PALM	255.774	-5.34279e-06	0.00144268	0.1622	0.999827
UBP1	283.713	-8.33804e-06	0.00144266	0.162343	0.999827
SGK2	4.11579	1.03642e-06	0.00144269	0.16244	0.999827
ADGRE5	298.455	8.3562e-06	0.00144266	0.162492	0.999827
VPS54	478.908	1.07491e-05	0.00144263	0.162656	0.999827
TMSB4X	10577.6	1.13486e-05	0.00144262	0.162697	0.999827
TUB	17.3094	-1.87708e-06	0.00144269	0.16279	0.999827
APOBEC2	3.04542	6.93168e-07	0.00144269	0.162858	0.999827
ST6GALNAC4	347.918	8.27715e-06	0.00144263	0.162873	0.999827
KCNMB2	7.82917	1.05442e-06	0.00144269	0.162956	0.999827
UBXN11	101.999	-5.35248e-06	0.00144268	0.163087	0.999827
PPEF1	8.77296	-1.07957e-06	0.00144269	0.163152	0.999827
DUSP5	348.249	4.26462e-06	0.00144269	0.163303	0.999827
EDA2R	478.762	-1.18579e-05	0.00144262	0.163343	0.999827
ZNF417	181.037	-6.50929e-06	0.00144267	0.163506	0.999827
ZBTB7C	183.525	5.71225e-06	0.00144268	0.163522	0.999827
KCNJ9	3.53554	-9.08372e-07	0.00144269	0.163644	0.999827
IL15	1.75457	5.29997e-07	0.00144269	0.163647	0.999827
AJUBA	807.96	-6.87151e-06	0.00144267	0.16374	0.999827
TNFAIP1	107.831	-4.45072e-06	0.00144268	0.16384	0.999827
BRMS1L	92.0833	-4.46348e-06	0.00144268	0.164114	0.999827
ASB6	298.162	8.86152e-06	0.00144265	0.164311	0.999827
TMTC1	578.295	-9.79798e-06	0.00144264	0.16435	0.999827
PJVK	16.1045	-2.50497e-06	0.00144269	0.164534	0.999827
KRT8	107.452	-5.09249e-06	0.00144268	0.164587	0.999827
GAA	1213.43	1.31013e-05	0.0014426	0.164739	0.999827
SORD	731.366	8.62494e-06	0.00144266	0.164892	0.999827
ACACB	59.755	-4.63623e-06	0.00144268	0.164892	0.999827
BLOC1S1	186.551	-7.80773e-06	0.00144266	0.164995	0.999827
PIK3R1	429.883	-7.29729e-06	0.00144266	0.165103	0.999827
MAATS1	5.18025	-1.01812e-06	0.00144269	0.165178	0.999827
SLC22A14	4.59943	9.28378e-07	0.00144269	0.165193	0.999827
COL14A1	2455.49	1.13803e-05	0.00144262	0.165356	0.999827
NSMF	2163.39	-1.08144e-05	0.00144263	0.165374	0.999827
CWF19L1	268.104	9.14136e-06	0.00144265	0.165518	0.999827
RAB3IP	106.483	-4.4606e-06	0.00144268	0.165521	0.999827
WRN	282.962	8.28063e-06	0.00144266	0.165528	0.999827
PLCD3	2275.62	-7.39581e-06	0.00144266	0.16571	0.999827
KIAA1549	1299.99	1.39474e-05	0.00144259	0.165715	0.999827
DRP2	4.43183	-5.84402e-07	0.00144269	0.165865	0.999827
DRAP1	564.528	1.14163e-05	0.00144262	0.166016	0.999827
ANO4	281.895	6.18006e-06	0.00144267	0.166142	0.999827
CRAMP1	368.979	6.94244e-06	0.00144267	0.166258	0.999827
APOBEC3C	33.8992	-2.53944e-06	0.00144269	0.166273	0.999827
POLR3F	140.895	5.70003e-06	0.00144268	0.166332	0.999827
SLC13A4	6.81002	-4.45346e-07	0.00144269	0.166414	0.999827
TMEM35A	74.2063	-4.54244e-06	0.00144268	0.166418	0.999827
DAGLB	395.435	-1.10863e-05	0.00144263	0.166445	0.999827
ELL	201.254	7.93782e-06	0.00144266	0.16657	0.999827
HTRA2	133.63	5.41442e-06	0.00144268	0.166669	0.999827
RUFY2	440.532	1.17432e-05	0.00144262	0.166719	0.999827
PRRT1	6.3182	1.51433e-06	0.00144269	0.166723	0.999827
RCAN3	305.126	-8.2551e-06	0.00144266	0.166778	0.999827
PELI1	1219.09	1.32887e-05	0.0014426	0.166835	0.999827
SPSB4	39.5418	3.23518e-06	0.00144269	0.166902	0.999827
GNA13	1223.55	1.01686e-05	0.00144264	0.166921	0.999827
SON	6547.98	-1.06098e-05	0.00144263	0.167025	0.999827
HCRTR1	2.65655	3.56261e-07	0.00144269	0.167057	0.999827
POLR3GL	154.516	-7.24339e-06	0.00144267	0.167078	0.999827
ORMDL3	458.079	6.02454e-06	0.00144267	0.167099	0.999827
LARP4	1077.18	-1.85969e-05	0.00144259	0.167131	0.999827
TDRKH	37.0305	-2.57716e-06	0.00144269	0.167455	0.999827
NFE2	2.17559	-7.4924e-07	0.00144269	0.167601	0.999827
PPP2R3B	120.033	6.07207e-06	0.00144267	0.167644	0.999827
UNC13D	14.9889	-2.09292e-06	0.00144269	0.167816	0.999827
MLLT1	898.658	-1.24714e-05	0.00144261	0.168059	0.999827
EIF4G3	1025.8	1.15764e-05	0.00144262	0.168133	0.999827
GJB2	155.439	5.76426e-06	0.00144268	0.168235	0.999827
NCSTN	1424.03	-2.43216e-05	0.00144264	0.168405	0.999827
ZNF33B	280.58	-7.18914e-06	0.00144267	0.16848	0.999827
NTS	28.6642	2.73061e-06	0.00144269	0.168519	0.999827
UAP1L1	355.468	9.3827e-06	0.00144265	0.168589	0.999827
CFAP300	50.9523	3.72567e-06	0.00144269	0.168689	0.999827
FLII	2339.65	1.34422e-05	0.0014426	0.168796	0.999827
RANBP6	664.545	-7.74117e-06	0.00144266	0.168847	0.999827
NBL1	329.695	7.33666e-06	0.00144267	0.169082	0.999827
TMEM33	840.763	1.49988e-05	0.00144262	0.169099	0.999827
IMPA1	386.026	-9.60825e-06	0.00144264	0.169104	0.999827
LRATD1	241.655	-7.45065e-06	0.00144266	0.169231	0.999827
STARD13	717.27	9.20071e-06	0.00144265	0.169283	0.999827
PIP4K2B	545.858	-8.43699e-06	0.00144266	0.169441	0.999827
ATP2A3	9.48055	6.78167e-07	0.00144269	0.169556	0.999827
SRSF12	65.8425	-4.77519e-06	0.00144268	0.169592	0.999827
GPC1	5044.14	1.58847e-05	0.00144255	0.16991	0.999827
CRYBG3	570.988	9.01744e-06	0.00144265	0.170133	0.999827
RGS5	68.3004	-3.79225e-06	0.00144269	0.170264	0.999827
SNRNP70	1341.24	-1.32891e-05	0.0014426	0.170556	0.999827
VGF	309.158	-6.70353e-06	0.00144267	0.170659	0.999827
CCNL1	373.42	-7.81554e-06	0.00144266	0.17077	0.999827
ZNF571	41.4384	3.57522e-06	0.00144269	0.17082	0.999827
FNIP1	641.98	1.11618e-05	0.00144262	0.171255	0.999827
PYGO2	531.485	-8.4612e-06	0.00144262	0.171288	0.999827
FARSB	113.621	-3.02228e-06	0.00144269	0.171319	0.999827
AKAP17A	414.199	-7.0947e-06	0.00144267	0.171352	0.999827
PPP1R10	2080.6	1.33615e-05	0.00144259	0.171417	0.999827
TMEM87A	414.608	1.03157e-05	0.00144263	0.171678	0.999827
APCDD1	121.879	5.06631e-06	0.00144268	0.171731	0.999827
PSMC3IP	100.521	4.64022e-06	0.00144268	0.171991	0.999827
RFNG	9.40186	1.1895e-07	0.0014427	0.172039	0.999827
SETD3	482.149	-8.53301e-06	0.00144265	0.172203	0.999827
ZNF157	10.5034	1.40231e-06	0.00144269	0.172212	0.999827
ANAPC15	190.809	-6.93233e-06	0.00144267	0.172438	0.999827
VKORC1	459.965	9.44081e-06	0.00144264	0.17278	0.999827
ANK3	2221.12	1.22105e-05	0.00144261	0.172906	0.999827
LRIG2	155.521	-3.49537e-06	0.00144269	0.173003	0.999827
GALNT6	6.86282	-4.72691e-07	0.00144269	0.173061	0.999827
COPS8	1063.5	1.19274e-05	0.00144258	0.173161	0.999827
RRAGA	1184.25	1.36284e-05	0.00144259	0.17325	0.999827
TRO	398.77	4.82237e-06	0.00144268	0.173266	0.999827
PLCB3	325.947	4.82986e-06	0.00144268	0.173302	0.999827
SUFU	363.731	9.71169e-06	0.00144264	0.173488	0.999827
ATF7IP	396.692	-6.33113e-06	0.00144267	0.173557	0.999827
ADGRG1	1429.49	9.6545e-06	0.00144264	0.17362	0.999827
TRPT1	160.846	6.80643e-06	0.00144267	0.173678	0.999827
TNNI3K	39.8777	-1.66221e-06	0.00144269	0.173704	0.999827
MAP3K13	53.9821	-3.48339e-06	0.00144269	0.173734	0.999827
TAS2R31	12.3594	1.55948e-06	0.00144269	0.173818	0.999827
PEX5	487.383	-8.81337e-06	0.00144265	0.173899	0.999827
FOXP3	2.13604	9.39149e-07	0.00144269	0.173976	0.999827
LIX1L	893.273	-8.06082e-06	0.00144266	0.174053	0.999827
ZNF526	176.259	5.33413e-06	0.00144268	0.174069	0.999827
RDH12	1.8715	5.21689e-07	0.00144269	0.174431	0.999827
ATP10B	14.7363	-1.1257e-06	0.00144269	0.174442	0.999827
CPT1B	240.944	-5.51863e-06	0.00144268	0.174455	0.999827
CHRDL1	49.4288	-2.61301e-06	0.00144269	0.174486	0.999827
NUP210L	10.8168	-1.63541e-06	0.00144269	0.174749	0.999827
CSPG5	340.333	-3.79267e-06	0.00144269	0.174818	0.999827
CHMP6	265.133	7.37577e-06	0.00144266	0.174894	0.999827
CENPN	436.913	9.82291e-06	0.00144263	0.174989	0.999827
HSBP1	716.31	-1.33368e-05	0.00144259	0.174991	0.999827
ANKS1A	307.711	-7.91393e-06	0.00144266	0.175041	0.999827
SPCS3	1452.95	1.53747e-05	0.00144257	0.175117	0.999827
KIAA0895	112.113	4.7731e-06	0.00144268	0.17514	0.999827
CORO7	258.344	5.6708e-06	0.00144268	0.175161	0.999827
APP	8761.47	1.72687e-05	0.00144252	0.175202	0.999827
CALCOCO1	466.265	-7.49945e-06	0.00144266	0.175555	0.999827
XAB2	479.227	9.44743e-06	0.00144264	0.175583	0.999827
FXR1	1876.67	-1.35731e-05	0.00144259	0.175597	0.999827
FGL2	6.10392	1.29116e-06	0.00144269	0.175646	0.999827
VAMP3	2147.93	1.4699e-05	0.00144257	0.175682	0.999827
GATD3A	755.229	-1.65519e-06	0.00144256	0.175699	0.999827
C1QL1	261.453	-3.00099e-06	0.00144269	0.175728	0.999827
PI4K2A	833.927	-1.13775e-05	0.00144262	0.175765	0.999827
MBLAC2	28.3707	-2.67966e-06	0.00144269	0.176119	0.999827
POP7	237.482	7.32772e-06	0.00144266	0.176157	0.999827
PPARA	43.5002	-3.01165e-06	0.00144269	0.176345	0.999827
APOBEC3F	9.51657	-1.71732e-06	0.00144269	0.17653	0.999827
ACSBG2	8.29416	1.53931e-06	0.00144269	0.176959	0.999827
FBXO6	21.8092	2.86312e-06	0.00144269	0.17709	0.999827
TIGD6	76.787	4.47724e-06	0.00144268	0.177239	0.999827
SHOC1	3.07637	5.94181e-07	0.00144269	0.17728	0.999827
PLD6	31.0008	-2.87818e-06	0.00144269	0.177302	0.999827
SEC23A	2108.08	1.34441e-05	0.00144259	0.177343	0.999827
NUF2	145.894	-6.19675e-06	0.00144267	0.177396	0.999827
RBMX	1779.21	-1.21432e-05	0.00144261	0.177415	0.999827
LAMB4	11.7254	1.43066e-06	0.00144269	0.177592	0.999827
GNG2	652.013	6.87827e-06	0.00144267	0.177794	0.999827
ZSCAN20	116.423	5.11022e-06	0.00144268	0.177822	0.999827
SPRED3	83.0362	4.70227e-06	0.00144268	0.177956	0.999827
BAIAP2	1012.63	1.40316e-05	0.00144258	0.178051	0.999827
WBP1	610.769	-6.88168e-06	0.00144267	0.178361	0.999827
MVK	146.405	5.11514e-06	0.00144268	0.178502	0.999827
ZNF423	1132.08	-7.24099e-06	0.00144266	0.17856	0.999827
CBFA2T2	482.057	-7.12417e-06	0.00144266	0.178647	0.999827
HIST1H2BM	101.731	-3.33595e-06	0.00144269	0.178683	0.999827
MYO3B	22.2926	2.65208e-06	0.00144269	0.178689	0.999827
DNAH1	153.142	-4.90418e-06	0.00144268	0.178716	0.999827
ARHGAP18	574.571	9.25085e-06	0.00144265	0.178793	0.999827
EVI2A	1.36785	4.14402e-07	0.0014427	0.178805	0.999827
BEX2	130.646	-5.43914e-06	0.00144268	0.179043	0.999827
ZNF706	530.412	9.81844e-06	0.00144264	0.179111	0.999827
LRGUK	11.193	-1.24471e-06	0.00144269	0.179302	0.999827
PCCA	243.034	-7.06478e-06	0.00144267	0.179357	0.999827
NR2C2	236.236	-6.15215e-06	0.00144267	0.179407	0.999827
ARHGAP22	74.0979	-4.01092e-06	0.00144269	0.179661	0.999827
PTGER4	2.71246	7.1169e-07	0.00144269	0.179662	0.999827
ASB3	328.984	-8.06385e-06	0.00144266	0.179787	0.999827
ASIP	3.18584	-8.94135e-07	0.00144269	0.17982	0.999827
PINK1	369.028	-9.38071e-06	0.00144264	0.179868	0.999827
LFNG	876.604	-7.33427e-06	0.00144266	0.179879	0.999827
PHLDB1	482.871	-4.37052e-06	0.00144268	0.17988	0.999827
ANKRD23	7.19554	9.08469e-07	0.00144269	0.17991	0.999827
FJX1	289.585	1.45606e-06	0.00144269	0.179929	0.999827
PISD	278.452	-5.24882e-06	0.00144268	0.179971	0.999827
ELAVL3	5.33011	1.28177e-06	0.00144269	0.180115	0.999827
CREB3L2	605.718	9.54985e-06	0.00144264	0.180234	0.999827
NID1	2676.91	1.24831e-05	0.0014426	0.180293	0.999827
PLXNA4	5765.39	4.21303e-06	0.00144257	0.180308	0.999827
JUND	8.4557	1.60976e-06	0.00144269	0.180728	0.999827
RNF130	427.322	-8.0137e-06	0.00144266	0.18076	0.999827
KLHL21	923.565	-7.70477e-06	0.00144266	0.180773	0.999827
HIST1H2AJ	540	-9.6266e-06	0.00144264	0.180824	0.999827
PXMP2	92.6102	-5.10556e-06	0.00144268	0.180993	0.999827
PGAP1	1382.28	-8.6918e-06	0.00144265	0.18111	0.999827
RPS11	5707.03	-1.75392e-05	0.00144251	0.181325	0.999827
ADGRF1	4.73088	1.26307e-06	0.00144269	0.181402	0.999827
CIAO1	574.004	1.18292e-05	0.00144261	0.18157	0.999827
UBA5	471.729	1.09861e-05	0.00144262	0.181649	0.999827
LRRC37A	84.319	4.67856e-06	0.00144268	0.181705	0.999827
COL4A1	6993.72	1.85851e-05	0.00144249	0.181727	0.999827
C1QTNF1	55.1357	3.64072e-06	0.00144269	0.181874	0.999827
C4orf19	10.6339	-9.10316e-07	0.00144269	0.181892	0.999827
PCNX1	1270.46	9.04628e-06	0.00144265	0.181914	0.999827
PEAK1	443.478	-6.25127e-06	0.00144267	0.181936	0.999827
TEAD1	185.76	5.97497e-06	0.00144267	0.182149	0.999827
DDX27	222.162	5.90082e-06	0.00144267	0.18223	0.999827
VKORC1L1	566.561	-7.08716e-06	0.00144267	0.182242	0.999827
MTF2	259.793	-8.10403e-06	0.00144266	0.182443	0.999827
SFRP1	678.692	-7.85801e-06	0.00144266	0.182453	0.999827
KIRREL3	113.451	5.08005e-06	0.00144268	0.182492	0.999827
PER2	678.9	6.93278e-06	0.00144266	0.182523	0.999827
TRMT2B	115.972	-5.60644e-06	0.00144268	0.182721	0.999827
RAB1A	2143.07	1.49703e-05	0.00144256	0.182898	0.999827
SOD1	859.97	8.40588e-06	0.00144265	0.182992	0.999827
MTHFR	155.96	-6.34534e-06	0.00144267	0.183124	0.999827
CLNS1A	1125.79	-2.13584e-05	0.0014426	0.183404	0.999827
RBM5	879.345	-9.26391e-06	0.00144264	0.183405	0.999827
DUSP4	767.431	6.72624e-06	0.00144267	0.183548	0.999827
ZNF251	142.709	1.01593e-05	0.00144268	0.183603	0.999827
SLC39A3	210.478	6.79843e-06	0.00144267	0.183869	0.999827
ARHGAP45	40.4867	-3.34669e-06	0.00144269	0.183889	0.999827
ACADSB	308.935	-8.5457e-06	0.00144265	0.184052	0.999827
PLA2G15	384.495	9.9067e-06	0.00144265	0.184062	0.999827
MAPK11	324.258	-7.05995e-06	0.00144266	0.184157	0.999827
ICK	917.62	1.23701e-05	0.0014426	0.184166	0.999827
C5	10.6245	1.64156e-07	0.0014427	0.184181	0.999827
LEPROT	280.558	-6.91497e-06	0.00144267	0.184194	0.999827
LMNA	10261.4	-4.0501e-05	0.00144286	0.184261	0.999827
FRMD4B	11.3385	-1.08136e-06	0.00144269	0.184344	0.999827
TARBP1	163.501	-7.01664e-06	0.00144266	0.184413	0.999827
GAS8	81.8858	-3.61786e-06	0.00144269	0.18445	0.999827
IFT81	483.572	-9.4487e-06	0.00144264	0.184654	0.999827
PADI2	69.4239	-4.60326e-06	0.00144268	0.184763	0.999827
HNRNPUL1	2954.46	1.3497e-05	0.00144258	0.184872	0.999827
RIBC1	12.0637	-1.71578e-06	0.00144269	0.18519	0.999827
LRRCC1	180.054	-6.18041e-06	0.00144267	0.185287	0.999827
EMP3	829.812	1.02517e-05	0.00144263	0.185296	0.999827
RIC8A	457.97	6.6299e-06	0.00144267	0.185297	0.999827
TEX35	13.3737	2.01352e-06	0.00144269	0.185561	0.999827
SCHIP1	1072.65	-1.91441e-05	0.0014426	0.185585	0.999827
EPHA2	5809.11	-9.9753e-06	0.00144263	0.185628	0.999827
MEP1B	4.08705	9.9344e-07	0.00144269	0.185808	0.999827
BCAN	49.9918	1.26856e-06	0.00144269	0.185843	0.999827
TIMM50	596.355	9.72296e-06	0.00144264	0.185862	0.999827
NUAK2	805.257	-4.87059e-06	0.00144268	0.185866	0.999827
LYSMD1	92.7264	5.41993e-06	0.00144268	0.185946	0.999827
PLSCR3	397.314	-7.14739e-06	0.00144264	0.186035	0.999827
MICU1	855.154	1.38503e-05	0.00144258	0.186151	0.999827
C6orf15	12998.1	8.07286e-06	0.00144265	0.186159	0.999827
LY6E	65.9763	4.36071e-06	0.00144268	0.186325	0.999827
KAT6B	783.126	-9.10503e-06	0.00144264	0.186455	0.999827
TRIQK	46.7027	3.72583e-06	0.00144269	0.186558	0.999827
TOR3A	371.527	8.30824e-06	0.00144265	0.186628	0.999827
ZNF205	50.6123	-2.41678e-06	0.00144269	0.186712	0.999827
FAM219B	279.505	-8.04633e-06	0.00144265	0.18673	0.999827
NEIL2	266.325	-6.67761e-06	0.00144267	0.186902	0.999827
S100A16	3227.42	6.88595e-06	0.00144267	0.18706	0.999827
ACTA2	6236.6	8.24256e-06	0.00144265	0.187087	0.999827
KLHL41	4.04354	7.37122e-07	0.00144269	0.187117	0.999827
C17orf78	4.12936	1.05075e-06	0.00144269	0.187455	0.999827
LRRC4C	102.997	5.86433e-06	0.00144267	0.187588	0.999827
NUBPL	97.2074	-4.65494e-06	0.00144268	0.187715	0.999827
CEP290	406.285	7.15362e-06	0.00144266	0.187716	0.999827
MFSD12	908.248	1.16238e-05	0.00144261	0.187832	0.999827
ZBTB25	101.116	-5.04457e-06	0.00144268	0.187981	0.999827
SHISA5	1988.78	1.30074e-05	0.00144259	0.188008	0.999827
COA1	696.349	1.16182e-05	0.00144261	0.188032	0.999827
IPO11	584.305	-1.04874e-05	0.00144263	0.188113	0.999827
RBM14	773.162	-1.07291e-05	0.00144262	0.188134	0.999827
PDCD6	447.392	1.05081e-05	0.00144263	0.188198	0.999827
LRRC8A	3164.9	-1.47478e-05	0.00144256	0.188216	0.999827
VIPR2	2.88575	5.3942e-07	0.00144269	0.188492	0.999827
MDM1	62.3011	-4.23308e-06	0.00144268	0.188504	0.999827
ZNF428	445.92	-9.06996e-06	0.00144264	0.188526	0.999827
OSBPL2	503.733	7.93588e-06	0.00144265	0.188628	0.999827
AP1S2	965.12	9.87797e-06	0.00144263	0.188711	0.999827
MATR3	2877.2	-1.66325e-05	0.00144256	0.188718	0.999827
C20orf96	17.1524	2.41748e-06	0.00144269	0.18876	0.999827
COL11A2	31.3542	-2.9488e-06	0.00144269	0.188877	0.999827
HSP90AA1	12555	-9.80708e-06	0.00144264	0.189054	0.999827
PLCXD1	78.556	-3.9681e-06	0.00144269	0.189169	0.999827
BTN2A1	334.08	-9.5291e-06	0.00144264	0.189171	0.999827
OBSCN	291.347	-4.67758e-06	0.00144268	0.18918	0.999827
CDAN1	326.811	-8.567e-06	0.00144265	0.189414	0.999827
LMO2	185.403	6.82459e-06	0.00144267	0.189418	0.999827
IGFBP3	1185.16	8.89413e-06	0.00144265	0.189553	0.999827
ZBTB11	361.864	-8.28059e-06	0.00144265	0.18958	0.999827
C2orf50	3.25762	7.99702e-07	0.00144269	0.189666	0.999827
PCDHGB2	137.326	5.354e-06	0.00144268	0.189709	0.999827
RGS8	315.903	5.19433e-06	0.00144268	0.189898	0.999827
TULP3	352.057	-7.60563e-06	0.00144266	0.189917	0.999827
CATSPER1	1.98825	5.79298e-07	0.00144269	0.189972	0.999827
PLEKHG4B	541.493	-7.52723e-06	0.00144266	0.19017	0.999827
TMEM101	209.713	6.31585e-06	0.00144267	0.190246	0.999827
RALBP1	1082.11	1.40831e-05	0.00144255	0.19039	0.999827
ELP3	666.099	1.06344e-05	0.00144262	0.190393	0.999827
DMBT1	32.3589	2.6056e-06	0.00144269	0.190453	0.999827
EFR3A	1442.8	1.92337e-05	0.0014426	0.190876	0.999827
DPYD	1121.8	7.51484e-06	0.00144266	0.190917	0.999827
SLC11A2	398	-6.52527e-06	0.00144267	0.190985	0.999827
MTMR11	250.436	-8.46077e-06	0.00144265	0.191097	0.999827
ZNF114	5.3188	-1.08099e-06	0.00144269	0.191102	0.999827
EPM2A	102.647	5.19379e-06	0.00144268	0.191148	0.999827
ZNF274	175.227	5.61959e-06	0.00144267	0.191246	0.999827
HDAC10	113.351	-4.28014e-06	0.00144268	0.191278	0.999827
TRIO	3295.01	1.2942e-05	0.00144259	0.191352	0.999827
SLFN12	490.056	-5.76699e-06	0.00144267	0.191532	0.999827
PDSS2	131.754	3.93201e-06	0.00144269	0.191558	0.999827
HNRNPA1	3922.08	-1.42634e-05	0.00144257	0.191972	0.999827
IRF5	4.21553	-6.77503e-07	0.00144269	0.19201	0.999827
PCDHGA4	181.217	3.83984e-06	0.00144269	0.192384	0.999827
SPRY1	468.951	1.05255e-05	0.00144262	0.19245	0.999827
STRIP1	594.364	-3.87162e-05	0.00144285	0.192616	0.999827
HIPK4	1.26918	-3.64143e-07	0.0014427	0.192695	0.999827
FLYWCH1	215.976	4.93342e-06	0.00144268	0.192819	0.999827
TIAF1	8.11531	-2.04791e-07	0.00144269	0.193309	0.999827
EID3	18.0407	1.49153e-06	0.00144269	0.193349	0.999827
PMPCB	697.531	-1.19265e-05	0.0014426	0.193435	0.999827
TPO	0.58312	1.84274e-09	0.0014427	0.193488	0.999827
ZBTB1	729.868	-7.91698e-06	0.00144265	0.193538	0.999827
KAT6A	49.9065	2.90236e-06	0.00144269	0.193543	0.999827
SH2D3A	5.95312	-1.01952e-06	0.00144269	0.193562	0.999827
ZSWIM4	69.1178	4.86856e-06	0.00144268	0.193617	0.999827
ALOX5	3.66342	-8.7872e-07	0.00144269	0.193621	0.999827
OCRL	374.599	8.50568e-06	0.00144265	0.193709	0.999827
ST3GAL6	22.9362	2.06246e-06	0.00144269	0.193914	0.999827
GAD2	9.31239	-1.57153e-06	0.00144269	0.194182	0.999827
THOC2	212.64	-6.14932e-06	0.00144267	0.194269	0.999827
RPL14	4346.11	-1.68185e-05	0.00144251	0.194438	0.999827
COA4	319.418	7.12839e-06	0.00144266	0.194444	0.999827
GSTO2	20.341	-2.24069e-06	0.00144269	0.19449	0.999827
USP43	43.9961	-3.46436e-06	0.00144269	0.194789	0.999827
DMWD	272.771	-7.53512e-06	0.00144266	0.194895	0.999827
DYRK3	157.174	5.20937e-06	0.00144268	0.194987	0.999827
RNF185	505.389	1.0283e-05	0.00144263	0.195169	0.999827
PGM5	40.3417	-1.8097e-06	0.00144269	0.195256	0.999827
DUSP11	240.246	8.03843e-06	0.00144265	0.195282	0.999827
UPK3BL1	139.066	5.47792e-06	0.00144267	0.195298	0.999827
RCCD1	26.0493	2.38843e-06	0.00144269	0.195509	0.999827
DPY30	301.534	9.15188e-06	0.00144264	0.195587	0.999827
AIG1	642.168	-9.06255e-06	0.00144264	0.195859	0.999827
APLN	11.201	1.07482e-06	0.00144269	0.195875	0.999827
PIGG	376.94	6.17394e-06	0.00144267	0.196019	0.999827
NEU1	592.994	8.36181e-06	0.00144265	0.196197	0.999827
FZD8	119.211	-5.14639e-06	0.00144268	0.196198	0.999827
SCML2	40.2072	-2.01642e-06	0.00144269	0.196273	0.999827
IRF2BP2	798.075	-1.04193e-05	0.00144262	0.196276	0.999827
ATP5IF1	370.668	-8.00279e-06	0.00144265	0.196317	0.999827
LRRC2	26.8011	-2.15159e-06	0.00144269	0.196335	0.999827
TAS2R50	6.74254	9.32572e-07	0.00144269	0.196364	0.999827
GMPPA	339.92	6.86093e-06	0.00144266	0.196402	0.999827
ABCE1	2494.83	-8.17802e-06	0.00144252	0.196425	0.999827
STS	235.681	-6.34047e-06	0.00144267	0.196445	0.999827
TSPYL2	262.242	-7.22492e-06	0.00144266	0.196512	0.999827
NICN1	231.985	-7.17743e-06	0.00144266	0.196532	0.999827
ASF1A	760.041	-2.49217e-05	0.00144271	0.196713	0.999827
INSIG1	1217.7	9.18053e-06	0.00144264	0.196755	0.999827
C1GALT1	394.229	-7.62895e-06	0.00144266	0.19698	0.999827
YPEL5	952.79	-2.18667e-05	0.00144265	0.197003	0.999827
GPATCH8	842.778	1.30055e-05	0.00144258	0.197097	0.999827
SMPD1	15.0076	1.65483e-06	0.00144269	0.197167	0.999827
NMNAT2	246.274	6.40259e-06	0.00144267	0.197185	0.999827
FNDC9	3.33741	9.27e-07	0.00144269	0.197226	0.999827
DGKQ	144.942	-6.01174e-06	0.00144267	0.197358	0.999827
LIMK2	191.504	4.47468e-06	0.00144268	0.197755	0.999827
RELB	277.003	-7.29999e-06	0.00144266	0.19796	0.999827
SLC34A2	10.1542	-1.69082e-06	0.00144269	0.19796	0.999827
MBD6	19.993	1.67368e-06	0.00144269	0.19797	0.999827
MAN2C1	574.057	-7.85672e-06	0.00144265	0.198172	0.999827
TUBA3C	4.45164	-4.84563e-07	0.00144269	0.198187	0.999827
PMS1	379.048	5.06816e-06	0.00144268	0.198194	0.999827
AQP7	23.4765	1.98076e-06	0.00144269	0.198228	0.999827
CDC42BPG	65.3365	-3.61426e-06	0.00144269	0.19842	0.999827
ZNF692	160.488	-5.06214e-06	0.00144268	0.198581	0.999827
SDK2	23.8463	-1.94938e-06	0.00144269	0.198645	0.999827
MPHOSPH6	209.32	-7.7324e-06	0.00144266	0.198712	0.999827
SLC25A29	641.467	-8.81205e-06	0.00144264	0.19881	0.999827
BRD9	789.019	-1.23839e-05	0.00144259	0.1991	0.999827
EXD1	1.84971	-6.62752e-07	0.00144269	0.199224	0.999827
CDK5R1	7.24571	-5.76638e-07	0.00144269	0.19966	0.999827
PYCR3	247.069	6.14078e-06	0.00144267	0.199837	0.999827
MAP3K7CL	79.9886	4.19632e-06	0.00144268	0.19991	0.999827
GCSAML	1.12552	3.21031e-07	0.00144269	0.199978	0.999827
SRRM2	6204.62	-1.05663e-05	0.00144262	0.200032	0.999827
EARS2	566.405	-9.5825e-06	0.00144263	0.200035	0.999827
WASHC2A	229.766	-4.56925e-06	0.00144268	0.200038	0.999827
CEP131	284.233	-8.73782e-06	0.00144264	0.200235	0.999827
SPG11	1668.88	9.24192e-06	0.00144264	0.200449	0.999827
IQCA1	2.24662	-6.55006e-07	0.00144269	0.200689	0.999827
CLIC3	4.86846	-6.17554e-07	0.00144269	0.200802	0.999827
NAT16	4.5383	7.02768e-07	0.00144269	0.200895	0.999827
ACP2	550.419	8.98764e-06	0.00144264	0.201267	0.999827
CNOT3	502.796	-8.11119e-06	0.00144265	0.201332	0.999827
NECTIN1	246.511	6.50813e-06	0.00144267	0.201341	0.999827
MOSMO	16.5048	2.34685e-06	0.00144269	0.201375	0.999827
TMSB15A	15.4135	-4.72792e-07	0.00144269	0.201427	0.999827
TTLL4	409.728	8.82881e-06	0.00144264	0.201467	0.999827
CHD1	1081.14	6.71746e-06	0.00144266	0.201597	0.999827
PAWR	868.99	-8.78204e-06	0.00144264	0.201607	0.999827
KLF12	99.669	-4.91171e-06	0.00144268	0.201622	0.999827
PTPRC	1.38309	6.37557e-08	0.0014427	0.201672	0.999827
FAM114A1	601.608	8.60172e-06	0.00144264	0.201672	0.999827
LRRTM2	176.954	-5.68925e-06	0.00144267	0.201682	0.999827
ANKRD34A	34.3839	-3.20141e-06	0.00144269	0.201949	0.999827
BOC	2960.25	1.28591e-05	0.00144258	0.202027	0.999827
NDRG2	78.7823	-4.08743e-06	0.00144268	0.202034	0.999827
ATP2A1	12.5614	-6.45799e-07	0.00144269	0.202036	0.999827
B3GNT2	399.55	7.4312e-06	0.00144266	0.20249	0.999827
STARD7	3209.35	1.59202e-05	0.00144252	0.202529	0.999827
SOCS1	20.6535	1.58225e-06	0.00144269	0.202535	0.999827
GP1BB	31.4305	-1.00439e-06	0.00144269	0.202653	0.999827
RABGGTB	369.346	-5.51248e-06	0.00144267	0.20281	0.999827
CCN6	3.62234	9.29345e-07	0.00144269	0.20286	0.999827
RAB23	242.225	6.91435e-06	0.00144266	0.202864	0.999827
ARMCX2	248.448	4.5777e-06	0.00144268	0.202888	0.999827
FMNL1	18.7177	-2.02636e-06	0.00144269	0.20294	0.999827
LRRC37A3	64.1418	-4.19319e-06	0.00144268	0.202962	0.999827
PHC2	1846.22	1.31633e-05	0.00144258	0.203016	0.999827
UNC5A	6.67474	1.03257e-06	0.00144269	0.203025	0.999827
MOGS	10.4505	-1.5233e-06	0.00144269	0.203058	0.999827
TRIM32	3.13487	-2.83725e-07	0.0014427	0.203075	0.999827
ELP2	990.125	1.1206e-05	0.00144261	0.203157	0.999827
ZFAND2B	137.586	6.16097e-06	0.00144267	0.203176	0.999827
BTBD6	334.221	-7.60084e-06	0.00144266	0.203337	0.999827
SYNC	613.212	-8.61282e-06	0.00144264	0.203477	0.999827
ELAC1	103.733	-4.4376e-06	0.00144268	0.203497	0.999827
MYL12A	2418.42	1.52902e-05	0.00144254	0.203539	0.999827
VARS2	599.183	-7.6117e-06	0.00144266	0.203551	0.999827
RAPGEF1	1420.51	1.4079e-05	0.00144256	0.203559	0.999827
CHCHD2	2327.94	1.3212e-05	0.00144258	0.203646	0.999827
SCN2A	23.9728	-1.55248e-06	0.00144269	0.203746	0.999827
ERRFI1	5879.06	1.63181e-05	0.00144251	0.203776	0.999827
SFPQ	2378.39	-1.00328e-05	0.00144263	0.203797	0.999827
EHD3	159.844	4.98667e-06	0.00144268	0.204049	0.999827
SH3BGRL2	245.79	-7.64704e-06	0.00144266	0.20408	0.999827
ITGA4	32.5392	-2.16485e-06	0.00144269	0.204176	0.999827
SPAG6	3.84643	9.8354e-07	0.00144269	0.204303	0.999827
PAXBP1	330.555	-6.68417e-06	0.00144266	0.204379	0.999827
RAB2A	679.978	1.03303e-05	0.00144262	0.204432	0.999827
MED20	271.899	-0.000216492	0.00145093	0.204546	0.999827
SEPTIN8	1242.92	-7.90489e-06	0.00144265	0.204552	0.999827
GGA1	580.845	-9.61882e-06	0.00144263	0.20469	0.999827
STON1	65.7241	-4.43075e-06	0.00144268	0.204748	0.999827
IBTK	1996.75	1.82265e-05	0.00144258	0.204775	0.999827
SOS1	577.185	5.63328e-06	0.00144267	0.204895	0.999827
SSR2	1879.74	1.61422e-05	0.0014425	0.205022	0.999827
PIGT	1107.52	1.29182e-05	0.00144258	0.205241	0.999827
FRRS1L	10.3202	-8.67528e-07	0.00144269	0.205381	0.999827
SSC5D	121.559	-3.30425e-06	0.00144269	0.205396	0.999827
TNK2	319.837	6.53084e-06	0.00144267	0.205609	0.999827
MAPK6	1521.97	1.22098e-05	0.00144259	0.205725	0.999827
CRISPLD1	489.686	-5.76412e-06	0.00144267	0.20578	0.999827
CDC42EP2	207.094	6.00957e-06	0.00144267	0.205848	0.999827
SNUPN	224.552	7.77767e-06	0.00144265	0.205997	0.999827
CLPX	574.757	-1.093e-05	0.00144261	0.205999	0.999827
CLMN	141.948	5.87097e-06	0.00144267	0.206054	0.999827
DNAJC9	627.461	-8.89209e-06	0.00144264	0.206106	0.999827
KLHDC9	18.3177	-2.37716e-06	0.00144269	0.206188	0.999827
F2R	3067.49	1.53533e-05	0.00144249	0.206213	0.999827
KIAA0930	541.561	8.80084e-06	0.00144264	0.206377	0.999827
SCNN1D	15.8541	-1.88388e-06	0.00144269	0.206399	0.999827
ETFBKMT	26.5321	2.70751e-06	0.00144269	0.206434	0.999827
MPPE1	84.395	2.81992e-06	0.00144269	0.206485	0.999827
PCDHGA8	31.746	2.49003e-06	0.00144269	0.207077	0.999827
C16orf91	49.0023	-1.10694e-07	0.00144269	0.20713	0.999827
SLC39A9	1130.43	1.1982e-05	0.00144259	0.207151	0.999827
NEO1	277.546	-4.21849e-06	0.00144268	0.207177	0.999827
ARV1	156.454	-1.0423e-07	0.00144266	0.207181	0.999827
ZBTB20	283.846	-5.22908e-06	0.00144268	0.20733	0.999827
PAIP2	880.61	1.06336e-05	0.00144262	0.207375	0.999827
PNPLA8	615.604	8.40966e-06	0.00144265	0.207417	0.999827
CLOCK	443.066	-7.23073e-06	0.00144266	0.207436	0.999827
EPHX4	137.942	5.4609e-06	0.00144267	0.207511	0.999827
RNF122	276.513	6.28709e-06	0.00144267	0.207558	0.999827
PITX3	3.47526	-7.7913e-07	0.00144269	0.207573	0.999827
GNG11	172.764	6.91682e-06	0.00144266	0.207609	0.999827
IQSEC2	193.852	-6.27386e-06	0.00144267	0.207658	0.999827
TWF1	2743.57	1.65631e-05	0.00144253	0.207828	0.999827
SHOC2	1136.14	4.52105e-06	0.00144255	0.207869	0.999827
GLRX3	833.762	7.59956e-06	0.00144266	0.207928	0.999827
ACTR3	5084.44	-1.23525e-05	0.00144259	0.207952	0.999827
CHUK	154.21	5.23888e-06	0.00144268	0.20796	0.999827
PNMA6A	26.8007	-2.68404e-06	0.00144269	0.208006	0.999827
TNRC18	2203.84	1.16052e-05	0.00144265	0.20803	0.999827
MYH10	5431.29	-7.46672e-06	0.00144265	0.208079	0.999827
PET117	83.4171	-5.08766e-06	0.00144268	0.208316	0.999827
TTC30A	82.8431	-4.06781e-06	0.00144268	0.208322	0.999827
CAP1	4909.25	1.60843e-05	0.00144251	0.208617	0.999827
AQP1	330.872	7.39624e-06	0.00144266	0.208693	0.999827
SLC43A3	1.70035	-4.48994e-07	0.00144269	0.208759	0.999827
GARS	1746.67	9.55314e-06	0.00144263	0.208775	0.999827
PAIP2B	23.1847	-2.48614e-06	0.00144269	0.208836	0.999827
CCNH	427.48	9.37453e-06	0.00144263	0.209093	0.999827
MED29	215.119	-4.43762e-06	0.00144268	0.209128	0.999827
SHMT2	1357.54	1.05157e-05	0.00144262	0.209167	0.999827
UGGT1	2552.71	1.31544e-05	0.00144257	0.20922	0.999827
RHOV	40.7787	3.27036e-06	0.00144269	0.209394	0.999827
KLHL28	71.9832	4.56469e-06	0.00144268	0.209419	0.999827
NMRAL1	12.5526	-1.29774e-06	0.00144269	0.209766	0.999827
CHTF8	1038	1.25182e-05	0.00144258	0.209865	0.999827
VPS35L	1175.55	1.25587e-05	0.00144258	0.20994	0.999827
FABP5	1181.94	9.42261e-06	0.00144263	0.210303	0.999827
TGFBI	5948.14	1.12083e-05	0.0014426	0.210315	0.999827
ADSL	234.688	4.22129e-06	0.00144268	0.210491	0.999827
PRRT3	147.029	-5.48517e-06	0.00144267	0.21054	0.999827
CAPZA1	2665.99	1.52438e-05	0.00144253	0.210793	0.999827
RMI1	248.44	-7.83863e-06	0.00144265	0.210807	0.999827
MLXIPL	23.2285	-2.42705e-06	0.00144269	0.211029	0.999827
ATP5MC2	14.9477	-1.47321e-06	0.00144269	0.211048	0.999827
LECT2	9.64267	1.5197e-06	0.00144269	0.211321	0.999827
CHRNA1	67.3634	2.36493e-06	0.00144269	0.211357	0.999827
METTL7A	317.473	-4.68354e-06	0.00144268	0.211368	0.999827
FSCN1	8537.61	1.19865e-05	0.00144259	0.211384	0.999827
COL6A1	5333.41	1.19188e-05	0.0014426	0.211559	0.999827
MARVELD3	1.73027	-6.4209e-07	0.00144269	0.2116	0.999827
SPG21	1190.56	1.45147e-05	0.00144254	0.211603	0.999827
REPS1	777.023	1.22368e-05	0.00144259	0.211746	0.999827
LGI2	11.9041	-1.42287e-06	0.00144269	0.211788	0.999827
C4B	3.42697	6.19449e-07	0.00144269	0.211834	0.999827
HS6ST2	461.986	9.34293e-06	0.00144263	0.211945	0.999827
CAMK2N2	5.44317	-9.43599e-07	0.00144269	0.211981	0.999827
ADCYAP1R1	11.5186	-1.52136e-06	0.00144269	0.212033	0.999827
POLD2	1286.78	-8.30947e-06	0.00144265	0.212295	0.999827
TAS2R5	6.32662	1.09803e-06	0.00144269	0.212369	0.999827
WEE2	7.57229	1.00239e-06	0.00144269	0.21261	0.999827
IER5	718.409	-1.07201e-05	0.00144261	0.212865	0.999827
SEZ6	462.448	-2.0211e-06	0.00144269	0.212873	0.999827
CDRT15	3.50972	-9.08621e-07	0.00144269	0.2129	0.999827
LHX2	506.035	9.07843e-06	0.00144265	0.212998	0.999827
FIBCD1	128.075	4.27766e-06	0.00144268	0.213068	0.999827
TH	23.63	1.22423e-06	0.00144269	0.213094	0.999827
ATAD1	1379.48	1.43917e-05	0.00144255	0.213178	0.999827
ZGPAT	258.136	-7.75921e-06	0.00144265	0.213194	0.999827
ASPSCR1	198.707	-6.93601e-06	0.00144266	0.213219	0.999827
SRPRB	794.247	9.92906e-06	0.00144262	0.213243	0.999827
TXNIP	474.191	6.00902e-06	0.00144267	0.213264	0.999827
OTX1	88.5118	-3.64429e-06	0.00144269	0.21327	0.999827
STXBP2	8.69707	-1.20656e-06	0.00144269	0.213362	0.999827
TLK1	1518.28	1.3297e-05	0.00144257	0.213366	0.999827
BHLHA15	1.41032	-4.99344e-07	0.00144269	0.213491	0.999827
ARHGAP31	655.198	-9.0297e-06	0.00144263	0.213516	0.999827
AP1AR	201.556	5.91856e-06	0.00144267	0.213546	0.999827
PRDM11	8.96015	-1.46238e-06	0.00144269	0.213609	0.999827
RAB10	3530.17	1.28523e-05	0.00144258	0.213623	0.999827
PDCL3	366.802	-3.09125e-06	0.00144263	0.21381	0.999827
HYAL2	976.222	-1.28543e-05	0.00144263	0.213932	0.999827
EXT2	1855.74	1.39334e-05	0.00144256	0.214157	0.999827
A2ML1	1.59341	4.9569e-07	0.00144269	0.214167	0.999827
RAP1GAP2	22.5441	-2.39053e-06	0.00144269	0.214194	0.999827
PRADC1	128.687	5.2482e-06	0.00144268	0.21434	0.999827
HS3ST3A1	1176.49	1.05505e-05	0.00144261	0.214388	0.999827
PLCD4	11.6205	-8.03374e-07	0.00144269	0.214482	0.999827
CUBN	219.696	4.58352e-06	0.00144268	0.214659	0.999827
AQP3	23.4648	2.4787e-06	0.00144269	0.214674	0.999827
IDNK	13.5891	-1.38346e-06	0.00144269	0.214862	0.999827
CDK13	342.377	6.77972e-06	0.00144266	0.214925	0.999827
HCLS1	1.44014	6.133e-07	0.00144269	0.214948	0.999827
TTLL13P	2.22166	-4.70652e-07	0.00144269	0.215027	0.999827
TBRG4	719.128	9.27529e-06	0.00144263	0.215121	0.999827
TRIM4	421.213	-1.00908e-05	0.00144262	0.215187	0.999827
UBE2E3	1353.94	1.20111e-05	0.00144259	0.215208	0.999827
TTL	596.589	-7.85852e-06	0.00144265	0.21535	0.999827
GRAMD2B	86.4556	-3.22671e-06	0.00144269	0.215365	0.999827
ZNF418	52.4552	-2.85977e-06	0.00144269	0.215442	0.999827
BOLA3	39.8529	2.98186e-06	0.00144269	0.215634	0.999827
C1QTNF6	215.611	-6.63516e-06	0.00144266	0.215792	0.999827
SOX11	3890.38	-1.14193e-05	0.0014426	0.215834	0.999827
CISD1	152.588	5.86845e-06	0.00144267	0.215858	0.999827
HPS4	361.792	-8.72496e-06	0.00144264	0.215985	0.999827
NCOA7	176.073	-4.29465e-06	0.00144268	0.216064	0.999827
SSR1	3517.79	1.16124e-05	0.0014426	0.216174	0.999827
DOCK10	31.2621	3.15267e-06	0.00144269	0.216277	0.999827
PARD6B	225.227	-4.01358e-06	0.00144268	0.216295	0.999827
DSC3	14.46	-1.82525e-06	0.00144269	0.216306	0.999827
ACTN4	10951.8	1.79582e-05	0.00144246	0.216369	0.999827
TIMM22	311.291	7.70216e-06	0.00144265	0.216467	0.999827
FCHSD2	324.008	-1.23319e-05	0.00144265	0.216502	0.999827
MPLKIP	203.679	-7.01997e-06	0.00144266	0.216512	0.999827
PLIN3	1087.58	1.0226e-05	0.00144262	0.216521	0.999827
INSYN2A	222.404	5.46962e-06	0.00144267	0.216919	0.999827
TERT	1.41112	-4.03153e-07	0.00144269	0.217127	0.999827
[truncated: 14,009 more rows]
